# Supplementary material for: Frequency and determinants of thyroid autoimmunity in Ghanaian type 2 diabetes patients: a case-control study
Source: BMC Endocr Disord. 2017 Jan 17;17:2. doi: 10.1186/s12902-016-0152-4 (PMC5286684; doi:10.1186/s12902-016-0152-4)
Supplement: Additional file 1: — Excel File with Participant Information. (XLSX 125 kb) [file 12902_2016_152_MOESM1_ESM.xlsx]

## Sheet: Sheet1
AGE	SEX(F=1,M=0)	AGE AT DIAGNOSIS	DURATION OF DIABETES	HIST OF THYROID DISEASE	HIST OF HPT( 0- NO 1- YES)	SULHONYLUREAS(YES-1, NO-0)	INSULIN (YES-0, NO-0)	BIGUANIDES(YES-1,NO-0)	STATINS(YES-1,N0-0)	THIAZOLIDINEDIONES(YES-1, NO-0)	FAMILY HIST DM( YES-1,NO-0)	FAMILY HISTORY OF HPT(YES-1,NO-0)	ALCOHOL	SMOKING	BMI (KG/M)=SUM(	WAIST CIRCUMFERENCE(CM)	WAIST-HIP-RATIO(WHR)	SYSTOLIC BP(MMHG)	DIASTOLIC BP(MMHG)	FBS	HBA1C	UREA	CREATININE	FT3	FT4	TSH	TOTAL CHOLESTEROL	HDL	LDL	TG	URINE PROTEIN(YES 1 NO 0)	TGAb(POSITIVE 1 NEGATIVE 0)	TPAb(POSITIVE 1 NEGATIVE 0)
65	1	60	5	0	0	1	0	1	1	1	0	0	0	0	18.37	65	0.83	120	80	20.7	9.6	9.4	125	4.9	10.2	0.15	3	1.4	2.1	2.5	1	1	1
52	1	50	2	0	1	1	0	1	1	1	1	0	1	1	37.38	113	1.04	130	110	15	9.5	3.3	88	2.2	10.3	2.25	4.5	1	3	1.1	1	0	0
70	1	50	20	0	1	1	0	1	0	0	1	1	0	0	29.07	81	0.82	140	80	11.5	7.2	4.78	70	4.12	11.26	0.88	3.88	1.16	2.3	0.4	1	0	0
42	1	38	4	0	0	1	0	1	0	1	1	1	0	0	30.1	98	0.92	120	100	12.8	9.5	4.88	56	3.23	9.12	0.94	3.39	0.99	2	0.94	1	0	0
54	1	54	1	0	1	1	0	1	0	0	0	0	0	0	28.04	82	0.8	130	87	7.5	6.9	2.88	56	3.4	9.9	0.81	5.39	1.46	3.6	2.69	1	0	0
61	0	40	21	0	1	1	0	1	0	1	0	0	1	1	22.05	68	0.97	120	70	15.5	12.2	6.81	97	1.23	11.7	0.62	4.6	1.24	2.82	1.19	1	0	0
60	0	40	20	0	1	1	0	1	1	0	0	0	0	0	26.72	94	0.89	140	80	6.8	5.3	4.32	85	2.63	13.3	0.19	4.19	1.5	2.9	1.22	0	0	0
69	0	64	5	0	1	1	0	1	0	0	0	0	0	1	27.38	101	1	108	70	6.5	6.9	2.55	70	4.1	18.2	0.65	5.95	1.01	4.12	2.34	0	0	0
54	1	48	6	0	0	1	0	1	0	0	0	0	0	0	23.39	99	0.97	130	70	5.3	6.9	4.01	61	3.9	15.5	0.91	5.03	0.92	3.12	1.2	0	0	0
65	1	62	3	0	1	1	0	1	0	0	1	0	0	0	24.44	100	0.98	150	90	11.6	11.6	5.9	45	4	16.2	5.29	9.6	1.4	2.6	0.7	0	1	1
66	1	64	2	0	0	1	0	1	0	1	0	0	0	0	26.56	98	0.92	110	70	5.3	6.9	4.01	61	2.1	11.4	0.85	6.86	1.24	2.82	1.19	0	0	1
47	1	42	5	0	1	1	0	1	1	0	0	0	0	0	23.33	87	0.93	160	90	12.9	7.8	2.68	40	4.6	18.2	0.17	6.8	1.1	4.2	0.91	0	0	0
61	0	51	10	0	1	1	0	0	0	0	0	1	0	0	26.92	96	0.94	150	90	11.9	11.3	3.27	74	5.1	19.4	0.22	4.99	1.19	3.2	1.12	1	0	0
74	0	71	3	0	1	0	1	1	1	0	0	0	1	1	33.65	100	1	140	90	5.1	7.2	3.26	77	2.4	13.4	0.98	3.8	2	1.4	0.8	0	0	0
59	0	55	4	0	0	1	0	1	0	0	0	0	0	0	23.94	94	1.02	140	70	8.8	9.4	6.67	86	4.3	11.4	0.45	4.99	1.19	3.3	1.02	0	0	0
66	1	65	1	0	1	1	0	1	0	0	0	0	0	0	31.33	108	0.94	130	80	6	7.5	4.4	105	2.03	11.8	0.86	5.1	1.23	3.3	1.19	0	0	0
60	1	56	4	0	1	1	1	1	0	0	0	0	0	0	24.52	90	0.96	150	80	10.7	8.3	5.2	100	1.2	17.4	0.25	3.2	1.1	1.5	1.3	0	1	0
51	0	51	1	0	0	1	0	1	0	0	1	0	0	0	28.4	96	0.92	120	70	14.2	13.8	3.3	58	3.2	12.4	1.12	4.95	1.24	3.5	2.11	1	0	0
56	0	46	10	0	1	1	0	0	1	1	0	0	0	0	32.81	108	0.97	150	90	17.1	9.5	2.48	50	3.2	17.8	0.75	2.64	2.34	0.94	1.88	1	0	0
60	0	60	1	0	0	1	1	0	1	0	1	0	0	0	21.62	70	0.88	100	70	26	10.4	4.7	46	2.2	22.4	0.02	8.9	1.73	2	1.1	1	1	1
49	0	39	10	0	1	1	1	0	0	0	0	0	0	0	28.01	94	0.95	130	70	5.6	7.2	2.73	55	2.73	19.6	2.73	3.87	1.82	1.7	0.72	0	0	0
66	0	63	3	0	1	1	0	1	0	0	0	0	1	0	22.5	80	0.87	140	80	8.2	7.8	4.44	76.2	1.12	17.2	1.1	4.19	1.5	2.9	1.22	0	0	0
70	0	60	10	0	1	1	0	1	0	0	0	0	1	0	30.85	108	1.11	150	70	8.1	7	4.8	87	3.1	16.4	3.88	6.11	1.27	3.18	1.41	0	0	0
66	0	64	2	0	1	1	0	1	1	0	0	0	0	0	39.27	116	1.03	130	80	6.2	9.5	4.61	82	1.9	10.4	5.79	6.04	0.91	4.18	2.21	0	1	1
72	0	65	7	0	1	0	1	0	0	0	1	0	1	1	21.87	84	0.92	130	80	6.8	4.8	82	2.9	4.2	13.4	0.59	3.9	1.36	2.2	0.79	0	0	1
68	0	61	7	0	1	1	0	1	0	0	1	1	0	0	22.14	95	1.09	160	90	5.8	5.9	8.5	121	2.1	15.8	23.9	5.9	1.3	3.9	1.46	0	0	1
60	1	58	2	0	1	1	1	1	1	0	0	0	0	0	25.56	96	1.05	120	80	9.9	9.1	2.64	66	3.8	12.2	0.98	5.7	1.4	3.6	1.22	1	0	0
62	1	56	6	0	1	1	0	0	1	1	0	0	0	0	21.56	88	0.9	110	60	7.8	7.4	3.26	71	1.92	13.4	0.78	5.57	1.57	3.5	1.57	0	0	9
53	1	53	1	0	1	1	0	1	0	0	0	1	0	0	29.03	106	0.95	150	90	9.7	8.1	3.3	46	2.02	13.3	0.99	3.8	1.3	2	1.09	0	0	0
70	1	64	6	0	1	1	0	0	1	0	0	1	0	0	30.36	98	0.89	130	70	6.3	5.7	5.8	125	3.3	26.9	0.1	4.9	1.2	3.2	1.1	1	0	1
55	0	52	3	0	0	0	0	1	0	0	0	0	0	0	18.62	73	0.82	90	60	22.1	8.9	7.4	128	1.4	10.8	0.15	3.87	1.82	1.7	0.72	0	0	1
52	1	39	13	0	1	1	0	1	0	0	0	1	0	0	22.79	93	0.97	140	80	20.9	12.2	4.89	43	2.1	13.2	2.37	3.02	0.66	1.7	1.4	1	0	0
60	0	49	11	0	0	1	0	1	0	1	0	0	1	1	22.53	89	0.97	130	60	6.9	9.4	2.8	58	4.02	17.2	0.9	4.7	1.11	2.19	0.8	1	1	0
47	0	42	5	0	0	1	0	0	0	0	1	0	1	0	24.09	79	0.81	120	80	11.3	5.9	2.9	76	2.22	16.5	1.45	4.71	1.11	3.2	0.8	1	0	0
43	1	35	8	0	0	1	0	0	1	0	0	0	0	0	23.44	100	1.25	110	70	9.4	7.2	9	120	3.4	13.3	1.14	3.92	1.26	2.2	1.06	0	0	0
55	1	53	2	0	1	1	1	1	1	0	0	0	0	0	34.48	109	0.95	160	80	6.7	6.9	3.2	73	3.2	12.2	1.32	5.9	1.2	4.1	1.3	0	0	0
49	1	47	2	0	0	1	0	1	0	0	0	0	0	0	25.4	101	0.94	150	90	5.8	6.8	5.2	103	4.4	19	0.88	5.2	1.5	3.6	1.2	0	0	0
57	1	54	3	0	1	1	0	1	0	0	1	0	0	0	25.07	90	1.07	160	80	4.3	5.9	2.9	42	2	20.4	0.76	3.87	1.82	1.7	0.72	1	0	0
63	1	62	1	0	1	1	0	0	0	0	0	0	0	0	20.2	92	1.16	160	80	8.1	7.1	4.2	78	2.4	20.2	0.9	5.3	1.1	3.3	2	1	0	0
63	0	60	3	0	1	1	0	0	0	0	0	0	1	1	19.84	84	0.98	130	80	3.7	10.4	6.5	164	3.5	16.2	1.32	5.4	1.7	3.2	1	0	0	0
63	1	60	3	0	1	1	0	1	0	0	0	0	1	0	30.08	116	1.04	120	70	8.1	7.1	2	72	3.8	18.7	5.99	5.9	0.8	4.2	1.2	1	0	1
47	0	37	10	0	1	1	0	1	1	0	0	0	0	0	21.63	86	0.9	140	70	20.2	10.1	6.47	89	1.4	9.01	0.02	5.21	1.34	3.97	2.01	0	0	1
44	0	44	1	0	0	1	0	0	0	0	0	0	0	1	26.16	98	0.88	130	90	8.8	9.6	4.6	88	3.9	19.2	0.75	5.8	0.7	4.4	1.2	0	0	0
58	0	54	4	0	1	1	0	1	0	0	1	1	1	1	29.4	101	0.89	150	80	24.3	12.2	2.4	106	2.9	13.4	5.8	5	0.91	3.7	0.85	1	1	1
64	1	62	2	0	1	0	0	1	1	1	0	0	0	0	35.11	105	0.98	150	100	6.4	7.2	3.7	63	1.9	5.34	19.22	7	1.1	5.1	1.77	1	0	1
44	1	40	4	0	0	1	0	0	0	0	1	0	1	0	22.72	105	1.01	180	100	11	6.4	4.7	100	2.7	13.2	4.22	4.3	1	2.8	0.9	0	0	0
56	0	51	5	0	1	1	0	1	1	0	0	0	0	0	16.61	72	0.92	160	90	14.1	8.2	4.1	86	5.7	24.1	0.12	6.9	1	5.2	1.6	0	1	1
70	0	63	7	0	1	1	0	1	0	0	0	1	1	1	24.77	84	0.85	140	80	5.7	6.1	5.1	107	3.3	12.4	2.48	4.3	1.9	1.9	1	0	1	0
55	0	45	10	0	0	1	0	1	1	0	0	0	0	0	24.98	96	1.06	130	90	17.5	6.8	3.5	101	2.8	16.2	1.75	5.7	0.91	0.82	0.8	0	0	0
61	1	60	2	0	1	0	1	0	1	0	0	0	0	0	36.33	112	1.03	140	80	8	9.5	10.4	350.8	3.4	13.4	5.4	3.37	1.59	1.29	0.98	1	0	1
69	1	66	3	0	1	0	1	1	0	0	0	0	0	0	24.88	91	0.91	140	90	21.4	6.8	6.1	58.96	2.9	11.4	3.2	4.47	2.5	1.28	1.33	1	0	0
70	0	65	5	0	1	1	0	1	1	0	0	1	0	0	23.24	102	0.98	120	70	5.6	5	5.1	122.1	2.9	13.4	0.94	4.2	1.08	1.65	1.02	0	0	0
67	1	61	6	0	0	1	0	1	1	0	0	0	0	0	23.15	94	0.99	130	80	15.1	10	3.9	77	3.4	14.2	2.91	5.3	1.5	3.6	0.4	0	0	0
57	1	43	14	0	0	1	0	1	1	0	1	1	0	0	31.51	117	0.94	120	70	8.2	8.5	4.2	42	2.9	11.5	1.14	5.5	1.5	3.6	0.4	0	0	0
70	1	55	15	0	0	1	0	1	0	1	0	0	0	0	30.86	107	1.04	130	100	3.7	8.2	2.3	89	3.1	14.6	4.74	5.95	1.24	4.3	1	1	0	1
70	1	50	20	0	1	1	0	0	0	0	1	0	0	0	24.32	95	1.13	150	90	10	8.5	3.6	78	2.1	16.6	3.12	4.1	1.3	2.1	1.5	0	0	0
60	0	60	1	0	1	1	0	1	1	1	0	1	1	1	27.51	101	1.02	130	70	12.5	8.1	4.26	96.95	2.2	17.8	3.51	5.07	1.16	2.78	1.13	0	0	0
65	1	55	10	0	1	0	1	1	0	0	1	1	0	0	31.25	107	0.93	160	80	8.8	10.4	8.2	109	3.2	12.5	1.33	4.9	1.1	3.2	1.3	0	0	0
56	0	51	5	0	1	1	0	0	0	1	0	0	0	0	20.93	80	0.86	120	89	10.8	8.4	19.6	757	1.1	5.2	7.31	9.7	1.2	2	1.17	0	0	1
46	0	46	1	0	0	1	0	0	1	0	0	0	0	0	22.84	95	0.96	130	70	8.3	5.1	2.63	88	2.8	15.5	1.25	5.06	1.97	2.8	0.69	0	0	0
58	1	52	6	0	1	1	1	1	1	0	0	0	1	0	25.95	88	0.91	190	120	9.2	9.9	3	135.4	3.1	12.8	1.38	7.1	1	1.8	3.2	1	0	0
80	0	73	7	0	1	1	0	0	0	0	0	0	0	0	24.77	92	1.09	140	80	5.7	6.1	5.1	107	3.1	14.4	3.2	4.3	1.9	1.9	1	0	1	0
55	0	54	1	0	0	1	0	1	0	1	0	0	1	0	24.98	92	1.02	130	90	17.5	8.9	3.5	101	2.8	15.5	3.3	5.7	0.91	0.82	0.8	0	0	0
61	1	60	1	0	0	1	1	0	1	0	0	0	0	0	36.33	112	1	140	80	8	7.4	10.45	350.8	3.4	12.2	3.6	3.37	1.59	1.29	0.98	1	0	0
79	1	78	2	1	1	0	1	0	0	0	0	0	0	0	24.88	91	0.91	140	90	21.4	9.9	4.2	58.96	2.6	17.5	2.4	4.47	2.5	1.28	1.33	0	0	0
56	0	50	6	0	0	1	0	0	0	0	1	0	1	0	22.95	75	0.82	130	90	9.1	7.9	3.7	77	2.7	12.9	1.95	3.9	1	2.6	0.6	0	0	0
61	1	47	14	0	1	1	0	1	1	0	0	0	0	0	27.69	100	0.98	130	80	18.6	12.2	2.36	66	2.9	15.7	2.31	5.6	1.67	3.6	1.16	1	0	0
67	1	61	6	0	0	1	0	0	1	0	0	0	0	0	23.15	94	0.99	130	80	15.1	10	3.9	77	2.1	12.6	1.52	5.3	1.5	3.6	0.4	1	0	0
57	1	53	4	0	0	1	1	1	1	0	1	1	0	0	31.51	117	0.94	120	70	8.2	7.7	4.2	42	4.4	18.3	0.59	5.5	1.5	3.6	0.6	1	0	0
63	0	60	3	0	0	1	0	1	0	0	0	0	0	0	21.67	85	0.93	120	80	9.9	8.9	2.7	72	3.9	20.2	0.55	2.6	0.6	0.2	1.7	1	0	0
75	1	70	5	0	1	1	0	0	1	0	0	0	0	0	30.86	100	0.98	150	90	5.1	9.2	5	81	2.8	17.5	1.98	8.8	1	7.2	1.3	0	0	0
75	0	61	14	0	1	1	1	1	0	0	0	0	0	0	30.86	107	1.04	130	100	3.7	4.9	3.2	84	4.1	20.2	0.25	5.95	1.24	4.3	1	0	0	0
54	0	49	5	0	1	1	0	0	1	0	0	1	1	0	35.86	114	1.03	140	80	9.1	6.7	5.8	2.5	3.2	19.1	0.99	4.2	1.01	1.82	0.85	0	0	0
80	1	60	20	0	1	1	0	1	0	0	1	0	1	0	24.32	95	1.13	150	90	10	7.7	3.6	78	2.8	15.1	2.22	4.1	1.3	2.1	1.5	0	0	0
60	0	60	1	0	1	1	0	0	1	0	0	0	0	0	27.51	101	1.02	130	70	9.8	8.1	4.26	96.95	2.5	19.4	3.25	5.07	1.16	2.78	1.13	0	0	0
47	0	40	7	0	1	1	0	0	0	0	0	0	0	0	23.81	92	0.95	130	70	7.3	8	3.2	68	3.3	15.4	2.25	3.7	0.9	2.3	1.2	0	0	0
65	1	55	10	0	1	0	1	1	0	0	0	0	1	0	31.25	107	0.93	160	80	9.7	104	7.5	99	2.5	16.4	2.22	4.9	1.1	3.2	1.3	0	0	0
65	1	62	3	0	1	1	0	1	1	0	0	0	0	0	23.81	78	0.82	140	80	13.1	12.3	3.24	63	4.1	17.25	5.55	16.4	1.02	3.3	1.72	1	0	0
56	0	51	5	0	1	0	1	0	0	1	0	0	1	0	20.94	80	0.86	120	89	10.8	8.4	19.6	757	3.2	12.65	1.11	3.7	1.2	2	1.17	0	0	0
46	0	46	1	0	0	1	0	0	1	0	0	0	0	0	22.84	95	0.96	130	70	8.3	5.1	2.63	88	3.1	15.7	1.22	5.06	1.97	2.8	0.69	0	0	0
58	1	52	6	0	1	1	1	1	1	0	0	0	0	0	25.92	97	0.87	190	120	9.2	9.9	3	135.4	2.1	16.2	3.33	7.1	1	1.8	3.2	0	0	0
46	0	35	11	0	1	1	1	1	1	0	0	0	1	0	33.2	94	0.91	110	60	15.5	11.2	9.7	108	3.4	12.2	5.55	5.7	0.91	0.82	0.8	1	0	0
56	0	53	3	0	1	1	0	1	1	0	0	0	0	0	23.71	91	1.01	140	80	7.8	8.1	3.49	9.5	3.2	13.2	0.76	4.94	0.99	3.1	1.96	0	0	0
51	1	47	4	0	1	1	1	1	1	0	0	0	0	0	26.4	91	0.92	130	70	8.9	3.5	3.2	107	2.8	15.2	1.55	1.2	1.9	0.9	0.8	0	0	0
50	1	40	10	0	1	1	1	0	0	0	0	0	0	0	21.55	91	0.93	110	60	10.1	9.9	3.5	97	1.8	13.6	0.76	5.3	2.1	2	2.7	1	0	0
51	0	44	7	0	1	1	0	1	1	0	0	0	0	0	30.83	111	1.02	170	90	6.6	7.3	5.6	159	2.3	17.5	0.46	6.12	2.1	3.78	1.69	0	0	0
63	0	55	8	0	1	0	1	0	1	0	0	0	1	0	25.69	95	0.89	140	60	9.6	9.9	8.5	157	3.1	12.8	0.95	4.4	1	3	0.8	0	0	0
57	0	40	17	0	1	1	1	0	1	0	0	1	1	0	13.56	77	1.15	120	70	6.8	6.9	6.79	118	2.8	15.7	1.13	5.51	1.13	3.8	2.42	0	0	0
50	1	48	2	0	0	1	0	1	1	0	0	0	0	0	3.16	111	0.68	150	70	11.2	9.3	3.22	56	1.1	8.9	6.98	7.09	3.7	5.32	1.16	1	0	1
42	1	36	6	0	0	1	1	1	1	0	0	0	0	0	27.99	93	1.04	135	86	4.2	6.9	4.88	58	2.1	14.3	1.25	5.59	1.92	3.3	0.89	0	0	0
57	1	56	1	0	1	1	0	1	0	0	1	1	0	0	36.98	113	0.9	159	116	18.8	9.3	3.87	50	3.2	17.5	2.22	5.24	1.24	3.6	0.84	1	0	0
76	0	76	1	0	0	1	0	1	0	0	0	0	0	0	15	75	0.87	135	80	11.7	10.4	5.32	83	2.7	17.3	0.89	5.74	1.1	4.2	0.97	1	0	0
47	0	40	7	0	1	1	1	1	1	0	1	1	1	0	24.52	92	0.96	150	80	20	14.6	4	49	3.8	15.5	0.97	5.4	1.24	3.1	1.08	1	0	0
42	1	42	1	0	0	1	0	1	1	0	1	0	0	0	26.86	89	0.86	102	60	10.3	9.1	2.06	46	2.8	12.2	1.71	5.17	0.59	3.1	3.22	1	0	0
77	1	60	17	0	1	1	0	1	1	0	0	0	1	0	25.78	98	1.01	160	80	6.3	10.2	7.54	134	2.1	13.4	0.77	7.54	1.35	4.9	2.88	1	0	0
52	1	50	2	0	1	1	0	1	0	0	0	0	0	0	31.55	101	1.06	160	98	15.4	8.7	4.3	97	1.9	18.6	4.3	5.1	1.23	3.3	1.19	0	0	0
53	1	50	3	0	1	1	0	1	1	0	0	0	0	0	25.77	87	1.06	120	80	6.8	7.5	4.5	70	2.8	16.5	2.5	4.7	1.11	5.19	0.8	0	0	0
57	1	50	7	0	1	1	0	1	1	0	0	1	0	1	20.98	77	0.81	170	90	7.8	8.1	3.66	64	2.1	12.8	3.2	6.82	1.61	4.5	1.49	0	0	0
65	0	58	8	0	1	1	0	0	1	0	1	1	1	0	30.42	102	1.09	170	100	7.6	9.6	4.3	98	3.1	13.3	2.3	6	1.1	4.64	1.3	0	0	0
45	1	40	5	0	0	1	0	1	1	0	1	1	0	0	28.36	102	1.09	110	70	5.5	9.2	3.1	52	3.2	15.4	4.5	4.21	0.97	2.2	2.68	0	0	0
58	0	56	2	0	1	1	0	0	0	0	0	1	1	1	17.42	77	0.81	140	80	6.2	5.9	5.3	109	1.9	18.5	2.4	3.9	1.36	2.2	0.79	0	0	0
68	0	67	1	0	0	1	0	1	0	1	0	0	0	0	20.81	81	0.88	130	80	9	7.8	2.2	77	1.1	17.4	3.2	6	1.38	3.8	2.42	0	0	0
55	1	40	15	0	0	0	1	0	1	0	1	0	0	0	19.59	80	0.87	110	70	7.2	8.4	6.36	93	2.4	12.1	1.1	5.5	0.89	4.1	0.86	0	0	0
56	1	46	10	0	1	1	0	1	1	1	1	1	0	0	32.66	110	1.03	141	78	7.2	6.9	2.19	86	2.1	13.3	2.11	3.87	1.82	1.7	0.72	0	0	0
72	0	50	22	0	0	1	0	1	1	1	1	1	0	0	22.68	90	0.97	150	100	9.8	6.8	2.7	68	2.1	14.4	2.37	5.42	1.24	3.2	1.22	0	0	0
45	1	45	1	0	0	1	0	1	1	1	1	1	0	0	31.27	113	1.07	160	100	8.7	8.8	1.52	59	3.4	17.2	0.88	4.77	1.21	3.81	1.8	0	0	0
45	0	45	1	0	1	0	0	1	1	1	0	0	1	0	23.94	88	0.89	110	70	4.4	6.2	2	104	2.8	11.4	0.91	5.3	1	3.2	2.4	0	0	0
68	1	48	20	0	0	1	0	1	0	1	1	1	1	0	34.35	112	0.99	149	89	6.8	9.4	3.8	66	3.8	13.4	2.45	3.86	1.81	1.7	0.71	0	0	0
40	1	40	1	0	1	1	0	0	1	1	1	0	0	0	27.88	98	0.99	161	84	7.8	7.2	4.8	78	2.2	11.5	1.2	6.42	1.11	4.1	1.41	0	0	0
48	1	42	5	0	0	1	0	1	1	1	1	0	0	0	27.73	99	0.91	140	80	9.2	9.4	3.14	66	2.4	13.2	0.92	3.82	1.82	1.7	0.56	0	0	0
70	0	55	15	0	1	1	0	1	1	1	1	1	1	1	31.16	105	1	135	92	8.5	7.1	5.18	74	4.2	12.8	2.19	3.52	0.92	1.8	0.86	0	0	0
51	0	51	1	0	0	1	0	1	1	0	0	0	1	1	23.91	92	0.9	169	92	11.9	11.3	3.27	74	3.4	12.2	0.59	6.91	1	3.2	2.4	0	0	0
52	0	48	4	0	0	1	0	0	1	0	0	0	0	0	27.34	95	0.99	120	90	7.8	9.5	3.4	108	2.2	18.4	3.78	4.94	1.02	2.8	1.5	0	0	0
40	0	40	1	0	0	0	0	1	1	0	1	0	1	0	23.66	85	0.91	120	80	8.2	5.6	3.09	98	2.3	9.9	1.2	5.7	1.5	3.7	1.03	0	0	0
51	0	44	7	0	0	1	0	0	1	1	1	0	0	0	20.32	85	0.94	130	80	6.1	6.6	2.02	66	2.2	13.2	0.85	2.99	1.22	1.7	0.53	0	0	0
62	0	58	4	0	0	1	0	1	1	0	0	0	0	0	27.15	112	1.02	127	67	7.8	8.2	13.2	102.3	3.5	24.9	0.12	4.7	1.1	3.2	0.8	0	0	1
74	0	51	23	0	1	0	1	0	1	0	1	1	1	0	30.48	85	1.06	120	60	4.9	5.9	3.2	116	2.2	10.4	1.4	2.6	0.7	1.2	1.4	0	0	0
52	1	48	4	0	0	1	0	1	0	0	1	1	0	0	31.58	103	1.16	160	80	12	12	3.01	64	2.9	11.2	2.4	3.15	1.18	1.2	1.7	0	0	0
50	0	42	8	0	0	1	0	1	1	0	0	1	1	0	33.05	109	1.09	170	110	4	9.89	6	133	2.8	11.4	3.2	4.1	1.4	2.5	0.5	1	0	0
55	0	52	3	0	1	0	0	1	1	0	0	1	1	0	26.28	101	1.23	203	123	6.6	9.9	3.16	102	3.1	11.9	14.2	5.56	0.95	3.6	2.5	1	1	1
72	0	69	3	0	1	0	1	1	1	0	1	1	1	1	24.51	85	1.02	160	100	7.1	7.9	4.2	113	2.9	11.21	8.2	4.1	1.1	2.3	0.87	0	1	1
46	1	41	5	0	0	1	0	0	1	0	0	0	0	0	28.07	98	0.94	110	70	9	10.1	4	77	2.8	11.2	0.45	2.37	0.13	1.3	2.06	0	0	0
59	1	49	10	0	1	1	0	1	1	0	0	1	0	0	31.11	109	1.02	160	80	8.7	9.9	3.57	75	2.1	10.2	11.9	7.08	2.21	3.8	2.14	0	1	1
54	1	50	4	0	0	0	0	0	1	0	1	0	0	0	31.55	98	0.95	160	80	15.4	9.3	4.8	88	2.2	13.1	1.25	5.1	1.23	3.3	1.19	0	0	0
46	1	43	3	0	1	1	0	1	1	0	1	0	0	0	24.01	108	1.1	118	78	7	6.8	6.8	76	2.26	12.2	1.6	3.02	0.6	1.7	1.4	1	0	0
43	0	43	1	0	1	1	0	1	1	0	1	1	0	0	25.31	100	0.9	140	90	0	12	120	110	3.59	12.2	2.23	4.2	1.02	2.8	1.1	0	0	0
53	0	50	3	0	0	1	0	1	0	0	0	0	0	0	25.76	82	0.95	130	80	6.8	4.9	4.9	70	2.35	9.78	2.26	4.7	1.11	2.19	0.8	0	1	0
58	0	58	1	0	1	0	0	0	1	0	0	0	1	0	24.91	94	1.04	140	80	6.2	6.1	6.1	64	2.3	25.2	0.32	3.9	1.36	2.2	0.79	0	0	0
43	1	42	2	0	0	1	0	1	1	0	1	0	0	0	28.36	97	0.95	110	70	5.5	5.9	5.9	52	3.5	14.2	3.2	4.21	0.97	2.01	2.68	1	0	0
49	0	46	3	0	1	1	0	0	1	0	0	0	1	1	27.24	92	0.96	130	80	10.3	10.1	10.1	80	3.4	12.9	3.8	5	1.61	3	0.8	0	0	0
61	1	58	3	0	0	1	0	1	1	0	1	0	0	0	26.29	89	0.95	120	94	8.2	6.8	13.5	105	4.2	15.6	0.12	6.65	1.69	4.4	1.09	0	1	1
54	0	41	13	0	1	1	0	1	1	0	1	1	1	0	33.45	93	1.13	120	80	13.8	11.7	11.2	80	1.4	4.62	16.2	8.26	1.45	6	1.86	0	1	1
60	0	48	12	0	1	1	0	1	1	0	0	1	1	0	23.46	85	0.96	182	94	7.6	6	6	74	3.4	6.2	3.4	6.13	1.32	5.2	1.94	1	0	0
66	0	66	1	0	0	1	0	1	1	0	0	0	1	0	23.64	95	1.03	174	87	6.1	5.8	5.8	93	3.4	6.2	0.03	6.98	1.35	5.1	2.02	1	1	1
61	0	53	8	0	0	1	0	1	0	1	0	0	0	0	21.89	79	0.94	130	70	16.8	9.1	5.32	107	2.9	10.25	3.9	5.85	1.62	3.12	1.25	1	0	0
72	1	58	14	0	1	1	0	1	1	1	1	0	1	0	32.21	114	0.97	169	92	9.2	10.4	3.17	77	2.8	10.2	1.76	6.19	1.5	4.1	1.35	1	0	0
48	0	44	4	0	0	1	0	1	1	0	1	1	1	1	23.66	100	1.03	141	72	6.4	11.2	4.21	84	3.1	14.2	0.79	4.77	1.21	3.8	1.8	1	0	0
51	0	40	11	0	1	1	0	1	1	0	1	1	1	1	23.94	87	0.98	140	90	5.3	6.6	3.75	88	2.2	7.5	0.51	3.92	1.26	2.2	1.06	0	0	0
56	1	50	6	0	1	1	0	1	1	0	0	0	0	0	23.07	92	1.01	130	90	6.8	5.9	3.64	72	1.6	8.4	0.76	4.2	1.02	2.8	1.1	0	0	0
65	1	52	13	0	0	1	0	1	1	0	1	0	1	0	24.85	97	0.97	109	60	7.4	9.6	3.16	72	2.2	7.8	0.5	3.92	1.26	2.2	1.06	0	0	0
52	1	48	4	0	1	1	0	1	1	0	0	0	0	0	24.8	97	1.05	130	90	6.4	7.1	3.2	49	4.1	11.2	1.1	6.2	1.8	3.3	2.1	0	0	0
58	1	48	10	0	0	0	0	1	1	0	1	0	1	0	29.06	101	0.9	130	60	7.2	7	5.2	77			3.71	3.38	0.91	1.82	0.91	0	0	0
62	1	50	12	0	1	0	0	1	1	0	1	0	1	0	33.55	112	1.09	139	102	8.5	7.2	9	108	2.1	10.2	4.15	4.24	1.73	2	1.1	0	0	0
62	1	54	8	0	1	0	0	1	1	0	1	1	1	0	26.77	87	0.85	140	80	20.6	12.4	10.2	142	1.9	12.2	1.98	6.2	1.8	3.3	2.1	1	0	0
70	1	49	21	0	0	1	0	1	1	0	0	0	1	0	24.77	87	0.92	138	90	7	7	3.4	88	4.2	11.4	1.89	3.2	1.1	0.72	1.8	0	0	0
59	1	51	8	0	0	1	0	1	1	0	1	0	1	0	22.66	89	0.97	141	92	8.7	7.1	2.2	62	6.1	14.6	0.44	6.4	1.2	4.6	1.27	0	0	0
57	1	52	5	0	0	0	1	1	1	0	0	1	0	0	32.64	108	1.01	135	85	8.9	8	3.6	44	5.1	16.2	6.2	6.9	0.99	2.3	1.24	0	0	0
52	1	42	10	0	0	1	0	1	1	0	0	0	0	0	23.28	80	0.8	143	82	7.4	6.2	4.2	54			0.34	3.52	0.92	1.8	0.86	0	0	0
65	1	55	10	0	0	0	0	1	1	0	1	1	1	0	32.51	107	1	142	100	8	6.5	3.24	106	3.4	12.2	0.89	6.1	1.8	4.3	1.8	0	1	0
63	0	62	1	0	1	1	0	1	1	0	1	1	1	0	29.73	112	1.05	132	85	6.4	6.9	2.03	88	2.8	11.2	2.9	3.92	1.26	2.2	1.06	0	0	0
47	1	45	2	0	0	1	0	1	1	0	0	0	0	0	26.37	85	0.9	142	82	5.9	11.3	2.01	97	3.2	12.8	1.8	3.38	0.91	1.82	0.91	0	0	0
62	1	40	22	0	0	0	0	1	1	0	1	1	0	0	25.69	88	0.84	142	84	5.8	7	3.01	88	5.2	9.7	0.02	3.94	0.99	2.3	1.24	0	1	1
68	1	50	18	0	0	1	0	1	1	0	1	1	0	0	24.86	91	0.92	137	92	9.4	10.2	3.01	62	3.12	16.5	1.78	4.1	1.4	2.5	0.5	1	0	0
79	0	73	6	0	1	0	1	1	1	0	1	1	1	1	34.19	123	1.06	148	102	7.4	6.5	3.55	91	3	18.4	10.6	7	1.32	5	1.43	1	0	1
54	0	47	7	0	0	0	0	1	1	0	1	0	0	0	19.93	80	0.88	130	90	22.5	8.5	1.48	45	2.7	14.2	0.77	3.2	1.1	0.72	1.8	0	0	0
46	1	43	3	0	0	1	0	1	1	0	0	0	0	0	32.05	94	0.9	124	72	7.2	7	2.38	55	0.2	13.2	2	3.66	1.1	2.8	1.09	0	0	0
62	1	54	8	0	0	1	0	1	1	1	1	0	0	0	22.59	87	0.98	131	65	12.2	8.4	3.1	67	2.1	12.2	0.5	3.92	1.26	2.2	1.06	0	0	0
42	0	41	1	0	1	0	1	1	1	0	1	1	1	1	25.95	91	0.92	161	90	9.6	13.7	2.4	62	2.1	15.1	1.8	4.24	1.73	2	1.1	1	0	1
55	1	50	5	0	0	0	1	1	1	0	1	0	0	0	19.57	80	0.87	130	90	7.4	4.6	6.3	93	3.2	2.71	1.1	7.01	2.16	4.3	1.14	1	0	0
64	0	62	2	0	0	1	0	1	0	0	0	0	0	0	19	79	0.93	100	70	5.7	8.1	3.1	54	2.1	12.1	1.05	3.86	1.81	1.7	0.72	0	0	0
42	0	40	2	0	0	1	0	1	0	0	0	0	0	0	24	79	0.9	110	80	13.7	6.6	6.42	66	2.9	12.2	0.92	4.9	1.02	2.8	1.5	1	0	0
40	1	40	1	0	0	1	0	0	1	0	1	0	0	0	18	65	0.79	90	70	16.3	5.9	2.8	72.1	3.3	14.2	0.97	3	1.6	1.1	0.9	1	0	0
62	1	52	10	0	1	1	0	1	1	0	1	1	1	0	36.2	104	0.9	140	100	5.9	6.2	2.03	58	2.8	14.3	24.12	8.9	1.42	2.9	1.26	0	0	1
42	1	40	2	0	0	1	0	1	1	0	0	0	0	0	28.9	89	0.86	102	60	10.3	9.8	2.06	46	1.7	11.2	1.12	5.17	0.59	3.09	3.22	0	0	0
44	1	36	8	0	0	1	0	0	1	1	0	0	0	0	26.01	98	0.88	130	90	8.8	9.6	2.3	50	2.1	10.2	1.71	5.8	0.7	4.4	2.12	0	0	0
44	0	41	3	0	1	0	0	1	1	1	0	0	1	1	27.72	105	1.02	180	100	11	6.4	4.3	100	3.4	12.1	1.05	4.3	1	2.8	0.9	0	0	0
48	1	42	6	0	1	1	0	1	1	0	1	1	1	0	18.2	70	0.81	250	160	4.8	5.9	3.76	123	2.4	10.2	1.95	4.7	0.99	2.41	1.26	1	0	0
49	1	41	8	0	1	0	0	1	1	1	0	1	0	0	25.4	101	0.96	150	90	5.8	7.2	5.2	103	1.9	11.6	2.25	5.2	1.5	3.39	1.2	0	0	0
60	0	40	20	0	0	1	0	1	1	0	1	0	0	0	19.28	79	0.9	120	70	22.8	12.4	5.86	101	5.9	26.3	0.06	3.09	1.1	1.6	0.9	1	0	1
50	1	40	10	0	0	0	0	1	1	0	0	0	0	1	21.55	91	0.93	110	60	10.1	9.4	3.5	97	2.8	12.4	1.39	5.3	2.1	2.2	2.7	1	0	0
50	1	45	5	0	1	1	0	1	1	1	0	0	0	0	31.6	111	0.67	150	70	11.2	9.3	3.22	56	1.2	13.6	1.7	7.09	3.7	4.91	1.26	1	0	0
51	1	42	9	0	0	0	0	1	1	1	1	0	0	0	26.4	91	0.92	130	70	8.9	5.8	3.2	107	2.8	13.92	0.04	3.2	1.89	0.89	0.97	0	1	0
51	0	41	10	0	1	1	0	0	0	1	1	0	1	1	30.82	111	1.02	170	90	6.6	9.2	5.6	159	3.2	18.4	2.25	6.12	3.24	3.78	1.69	0	0	1
51	0	40	11	0	0	0	0	1	1	1	1	0	0	0	28.4	96	0.92	120	70	14.2	13.8	3.29	58	2.9	17.4	3.02	4.49	1.32	2.4	0.99	1	0	0
52	1	41	11	0	0	1	0	1	1	0	0	0	0	0	17.65	88	0.97	100	70	4.5	9.1	1.17	80	4.5	20.2	0.97	6.16	1.21	5.42	2.27	0	0	0
53	1	45	8	0	1	0	1	1	1	0	0	0	0	1	19.84	84	0.86	150	90	8.3	7.8	6.24	157	2.8	14.1	0.85	5	0.85	3.92	1.72	0	0	0
53	1	43	10	0	1	0	0	1	1	1	0	0	0	0	29.03	106	0.97	150	90	9.7	8.1	2.28	72	3.1	12.2	1.12	3.7	1.3	2	3.79	0	0	0
54	1	48	6	0	0	0	1	1	1	0	0	1	0	0	20.7	82	0.86	130	90	28.5	10.4	4.2	100	3.4	10.2	0.7	4	0.9	0.4	2.09	0	0	0
54	0	50	4	0	0	1	0	0	1	0	1	1	0	0	35.86	114	1.03	140	80	9.1	6.7	5.8	215	1	10.5	25.2	10.8	1.2	4.1	1.3	0	0	0
54	1	40	4	0	1	1	0	1	1	1	1	1	0	0	29.41	108	0.96	143	91	17.4	10.2	6.8	112	1.8	11.8	1.15	3.7	1.2	2	1.3	0	0	0
55	1	50	5	0	1	1	0	1	0	0	0	1	0	0	34.48	109	0.95	160	80	6.7	6.9	3.2	73	3.1	14.2	0.77	5.9	1.2	4.09	1.3	0	0	0
55	1	47	8	0	0	1	0	1	1	0	0	0	0	0	28.51	100	0.92	120	85	7.4	6.6	4.4	78	2.8	13.3	0.98	6.22	1.25	5.1	1.45	0	0	0
56	1	48	8	0	0	1	1	0	1	0	0	1	0	0	27.85	97	0.92	140	90	4.6	8.6	2.7	101	1.4	12	1.21	4.9	0.75	3.01	1.19	0	0	0
56	0	43	9	0	0	1	1	0	0	1	1	0	0	0	20.94	80	0.86	120	89	10.8	8.4	19.6	757	1.95	16.4	2.42	3.7	1.2	2	1.17	0	0	0
56	0	44	12	0	1	1	0	1	0	0	0	0	0	0	23.71	91	1.01	140	80	6.4	7.4	3.49	95	1.6	18.4	0.61	4.94	0.99	3.1	1.96	0	0	0
56	1	50	6	0	0	1	0	1	0	0	0	0	0	0	17.19	72	0.71	120	80	14.6	6.3	1.56	66	3.7	13.2	0.42	5.48	1.78	3.98	0.83	0	0	0
56	1	54	2	0	0	1	0	1	1	1	0	1	1	0	32.81	108	0.97	150	90	17.1	9.5	2.48	50	4.1	10.3	4.8	6.89	2.34	1.21	0.85	0	0	0
57	1	44	13	0	1	1	0	1	1	0	1	0	0	0	31.51	117	0.94	120	70	8.2	10.2	4.2	42	2.2	12.1	1.3	5.5	1.5	3.6	1.02	0	0	0
57	0	56	1	0	0	1	0	1	1	0	1	0	0	0	21.37	77	1.15	120	70	6.8	6.9	6.79	118	1.3	13.6	2.35	5.51	1.13	3.8	2.42	0	0	0
57	1	50	7	0	1	1	0	1	1	0	1	1	1	0	36.98	113	0.9	159	116	18.8	9.5	3.87	50	3.5	15.4	1.48	5.23	1.24	3.6	0.84	1	0	0
58	1	44	14	0	1	1	0	1	0	0	1	0	0	0	29.4	101	0.89	150	80	24.3	11.2	2.4	106	2.5	12.8	1.28	5	0.91	3.7	0.85	0	0	0
58	1	50	8	0	1	1	0	1	0	0	0	1	0	0	24.6	101	1.2	160	90	12.6	8.2	3.9	78	2.8	15.4	3.52	4.8	1.6	2.4	1.2	1	0	0
58	1	55	3	0	1	1	0	1	1	1	1	1	0	0	25.4	97	0.92	150	90	23.7	7.9	15.1	46	3.1	16.2	7.2	6.94	1.41	5.2	2.31	1	0	1
59	1	47	12	0	0	1	0	1	0	1	1	0	0	0	26.56	92	0.9	130	80	17.5	8.2	3.2	74	5.4	16.2	0.92	4.8	0.7	3.5	1.39	1	0	0
59	0	56	3	0	0	1	0	1	1	1	0	0	1	0	23.9	94	1.02	140	70	8.8	6.2	6.67	86	2.8	17.4	0.75	4.99	1.19	3.29	1.62	1	0	0
59	1	52	7	0	1	1	0	1	1	0	1	0	0	0	27.2	103	0.94	140	80	7.5	7	21.7	97	3.3	18.2	0.82	4.2	0.88	3.41	1.5	1	0	0
60	0	37	23	0	0	1	0	1	1	1	1	0	0	0	27.51	101	1.02	130	70	12.2	8.1	4.26	96.9	1.42	10.75	2.62	5.07	1.16	2.78	1.13	1	0	0
60	0	44	16	0	1	1	0	1	1	1	1	1	1	0	23.4	99	0.89	150	90	8.3	7.9	2.53	98	3.15	16.28	3.15	2.9	0.21	1.7	2.08	1	0	0
61	1	49	12	0	0	1	0	1	1	1	0	0	0	0	19.86	84	0.92	110	70	8.5	13.5	3.27	56	1.76	19.4	4.64	7.73	5.2	1.79	1.72	0	1	1
61	1	48	13	0	1	1	0	1	1	1	1	1	0	0	33.87	99	0.85	160	80	13.9	7.8	4.82	79	3.48	12.2	2.32	3.6	2.1	1	1.2	0	0	0
62	0	60	2	0	1	1	0	1	1	0	1	0	1	0	20.33	85	0.9	140	80	5.4	7.8	2.62	85	1.42	10.2	0.85	2	1.39	2.6	2.72	0	0	0
63	1	58	5	0	1	1	0	1	1	1	1	1	0	0	20.16	92	1.16	160	80	20.2	10.1	4.2	78	1.36	17.4	3.26	5.3	1.1	3.3	2	0	0	0
63	0	41	22	0	0	1	0	0	1	1	1	1	0	0	19.84	84	0.98	130	80	3.7	10.4	6.5	164	3.21	11.2	2.05	5.4	1.7	3.2	1	0	0	0
63	1	40	23	0	1	1	0	1	1	1	1	1	0	0	25.48	95	1.07	220	80	9.4	7.2	4.9	81	1.42	16.2	1.08	5.6	1.8	2.8	2.2	1	0	0
63	0	54	9	0	0	1	0	1	1	1	0	1	0	0	21.67	85	0.93	120	80	9.9	7.6	2.7	72	1.75	13.8	2.15	2.6	0.6	1.2	1.7	1	0	0
63	0	60	3	0	1	1	0	0	1	1	1	1	1	0	25.69	95	0.89	140	60	9.6	7.5	8.5	157	2.31	14.2	3.12	4.4	1	3	0.8	0	0	0
64	1	54	10	0	1	1	0	1	1	0	1	1	0	0	25.39	85	0.96	150	80	6.4	7.2	3.7	63	3.28	12.4	0.92	7	1.1	5.1	1.77	0	0	0
65	1	45	20	0	1	1	0	1	1	0	0	1	0	0	31.25	107	1.02	160	80	7.4	10.4	7.2	86	2.62	13.5	0.72	4.9	1.1	3.2	1.3	1	0	0
65	1	46	19	0	1	1	0	1	0	0	1	1	0	0	23.81	78	0.82	140	80	13.1	12.3	3.24	63	3.57	16.27	0.15	5.13	1.02	3.29	1.72	0	0	0
67	1	57	10	0	1	1	0	1	0	1	1	0	0	0	24.56	102	1.03	150	90	12.5	9.8	9.9	126	2.81	13.82	7.05	6.5	1.24	4.68	1.75	0	0	1
67	1	62	5	0	0	0	0	1	0	1	1	1	0	0	23.15	94	0.99	130	80	15.1	10	3.9	77	1.72	19.6	2.15	5.3	1.5	3.6	0.4	0	0	0
67	1	66	1	0	1	1	1	1	1	0	1	0	0	0	29.01	94	0.94	150	80	5	7.2	6.8	92	2.71	15.7	0.92	4.86	1.07	3.4	0.87	1	0	0
68	0	57	11	0	0	1	0	1	1	1	0	0	1	0	20.81	81	0.88	130	80	9	6.4	4.6	77	2.18	16.3	5.02	6	1.38	3.8	2.42	0	0	1
68	1	47	21	0	0	1	0	1	1	0	1	0	0	0	21.08	78	0.8	110	70	6.2	6.8	4.5	91	1.2	12.8	3.15	4.6	1.24	2.82	1.19	0	0	0
69	1	49	20	0	1	1	0	1	0	0	1	1	0	0	31.25	108	0.94	140	80	11.7	5.5	3.3	116	2.4	13.4	2.12	4.8	0.5	3.2	2	0	0	0
73	1	52	21	0	0	1	0	1	0	1	0	0	0	0	26	99	0.95	130	70	14.2	10.1	8.3	126	3.5	17.2	1.7	3.8	0.9	2.3	1.3	1	0	0
74	0	70	4	0	0	1	0	1	0	0	1	0	1	0	30.36	98	0.89	130	70	10.4	5.7	5.8	125	1.6	18.7	2.8	4.9	1.2	3.2	1.1	1	0	0
75	1	71	4	0	1	1	0	1	1	0	1	0	0	0	30.86	107	1.04	130	100	3.7	6.9	3.12	94	3.1	17.7	3.28	5.95	1.24	4.3	1	0	0	0
75	1	73	2	0	0	1	0	1	1	0	0	1	0	0	29.82	105	1	120	80	6	6.9	4.63	66	2.4	15.6	1.62	5.65	1.9	3.3	1.05	0	0	0
75	1	64	11	0	1	0	1	1	0	0	0	0	0	0	43.66	113	0.82	150	90	20.4	10.2	4.08	48	1.8	14.3	4.31	4.89	1.85	3.1	1.02	1	0	0
76	0	74	2	0	0	1	0	1	0	0	0	0	0	0	19.33	86	0.93	110	70	8.2	8.5	6.12	58	1.9	13.2	2.5	5.7	1.4	3.6	1.61	0	0	0
76	0	70	6	0	1	1	0	1	1	0	1	1	1	0	15	754	0.87	135	80	11.7	10.4	5.32	83	3.1	21.5	0.79	5.74	1.1	4.2	0.97	0	0	0
77	1	72	5	0	1	1	0	1	1	0	1	0	1	0	25.78	98	1.01	160	80	6.3	6.9	7.54	134	2.8	19.1	2.3	7.54	1.35	4.9	2.88	0	0	0
47	0	42	5	0	0	1	0	1	0	0	1	0	1	0	24.09	79	0.81	120	80	11.3	5.9	2.9	76	2.22	16.5	2.45	4.71	1.11	3.2	0.8	0	0	0
61	0	61	1	0	1	1	0	1	1	0	1	0	0	0	33.87	99	0.85	160	80	13.9	10.2	4.9	68	3.12	11.7	1.2	3.6	1	2.1	1.2	0	0	0
50	0	48	2	0	1	1	0	1	0	0	0	1	1	0	19.27	79	0.9	120	70	21.8	9.7	5.8	95	2.66	18.3	0.92	3.1	1.1	1.6	0.9	0	0	0
54	1	53	1	0	0	1	0	1	0	0	0	0	0	0	20.7	82	0.86	130	90	22.4	9.2	7.4	78	1.46	19.5	2.19	4	0.9	0.4	2.1	0	0	0
56	1	45	11	0	1	1	0	1	0	0	1	0	0	0	28.76	106	1.04	136	90	6.5	6.7	5.5	66	1.8	14.2	0.95	4.7	1.1	3.2	0.8	0	0	0
43	1	41	2	0	0	1	0	1	1	0	0	0	0	0	23.44	100	1.25	110	70	9.4	7.2	9	120	3.4	13.3	3.12	3.92	1.26	2.2	1.06	0	0	0
55	1	53	2	0	1	1	1	1	1	0	1	1	0	0	34.48	109	0.95	160	80	6.7	6.9	3.2	73	3.2	12.2	2.32	5.9	1.2	4.1	1.3	0	0	0
49	1	47	2	0	0	1	0	1	0	0	0	0	0	0	25.4	101	0.94	150	90	5.8	6.8	5.2	103	4.4	19	0.88	5.2	1.5	3.6	1.2	0	0	0
57	1	55	2	0	1	1	0	1	1	0	1	1	0	0	25.07	90	1.07	160	80	4.3	5.9	2.9	42	2	20.4	0.76	3.87	1.82	1.7	0.72	0	0	0
63	1	62	1	0	1	1	0	1	0	0	0	0	1	0	20.2	92	1.16	160	80	20.2	10.1	4.2	78	2.4	20.2	0.9	5.3	1.1	3.3	2	0	0	0
63	0	60	3	0	0	1	0	0	1	0	0	0	1	0	19.84	84	0.98	130	80	3.7	10.4	6.5	164	4.4	11.2	0.98	5.4	1.7	3.2	1	0	0	0
48	0	44	4	0	0	1	0	0	1	0	0	0	0	0	34.78	116	1.04	120	70	8.1	7.1	7.63	201	2.28	15.6	7.58	6.05	1.69	4.2	1.2	0	0	0
47	0	37	10	0	0	1	0	0	1	0	0	0	1	0	21.63	86	0.9	140	70	12.6	6.5	6.47	89	3.11	14.6	2.39	5.21	1.34	3.97	2.01	0	0	1
54	0	50	4	0	0	1	0	1	0	0	0	0	1	1	28.4	98	0.88	200	100	8.8	9.6	3.35	65	3.2	14.6	0.95	6.75	1.08	5	1.48	0	0	0
58	0	58	1	0	0	1	0	1	1	0	1	1	1	0	29.4	101	0.89	150	80	24.3	12.2	2.4	106	2.2	13.4	0.92	5	0.91	3.7	0.85	1	0	0
58	1	52	6	0	1	1	0	1	0	0	0	0	0	0	25.39	85	0.98	150	80	6.4	7.2	3.7	63	3.4	14.3	0.96	7	1.1	5.1	1.77	1	0	0
62	1	43	19	0	1	1	0	1	0	0	1	0	1	0	34.6	108	1.01	180	100	11.5	11.8	4.7	70	2.9	18.2	0.88	4.3	1	2.8	0.9	0	0	0
56	0	51	5	0	1	1	0	1	1	0	0	0	0	0	16.61	72	0.92	160	90	12.8	9.5	4.88	56	4.1	16.44	0.95	6.9	1	5.2	1.6	1	0	0
42	1	41	1	0	1	1	0	1	0	0	1	1	0	0	36.2	104	0.99	140	100	5.6	9.3	2.04	58	3.8	13.64	10.71	9.93	1.43	2.9	1.26	1	0	1
81	1	73	9	0	1	1	0	1	0	0	0	0	0	0	24.77	84	0.85	140	80	8.8	9.6	5.1	107	2.6	15.6	0.62	4.3	1.9	1.9	1	1	0	0
55	0	54	1	0	0	1	0	1	0	0	0	0	0	0	24.98	96	1.06	130	90	17.5	6.8	3.5	101	3.3	13.2	0.42	5.7	0.91	0.82	0.8	0	0	0
53	1	40	13	0	0	0	0	1	1	0	1	1	0	0	25.69	88	0.84	142	84	5.8	7	3.01	88	5.2	9.7	0.02	3.94	0.99	2.3	1.24	0	0	1
68	1	50	18	0	1	1	0	1	1	0	1	1	0	0	24.86	91	0.92	137	92	9.4	10.2	3.01	62	3.12	16.5	1.78	4.1	1.4	2.5	0.5	1	0	1
79	0	73	6	0	0	1	0	1	1	0	1	1	0	0	34.19	123	1.06	148	102	7.4	6.5	3.55	91	3	18.4	10.6	7	1.32	5	1.43	0	0	1
54	0	47	7	0	0	0	0	1	1	0	1	0	0	0	24.22	85	0.88	130	90	22.5	8.5	3.95	67	2.7	14.2	0.77	6.4	1.1	2.5	0.6	1	0	0
46	1	43	3	0	0	1	0	1	1	0	0	0	0	0	32.05	94	0.9	124	72	7.2	7	2.38	55	0.2	13.2	2	3.66	1.1	2.8	1.09	0	0	0
62	1	54	8	0	1	1	0	1	1	1	1	0	0	0	22.59	87	0.98	131	65	12.2	8.4	3.1	67	2.1	12.2	0.5	3.92	1.26	2.2	1.06	0	0	0
42	0	41	1	0	0	0	1	0	1	0	1	1	0	0	35.86	114	1.02	140	80	9.6	13.7	58	215	2.1	15.1	1.8	4.24	1.73	2	1.1	0	0	0
55	1	50	5	0	1	0	1	1	1	0	1	0	0	0	19.57	80	0.87	130	90	7.4	4.6	6.3	93	3.2	2.71	1.1	7.01	2.16	4.3	1.14	0	0	0
64	0	62	2	0	0	1	0	0	0	0	0	0	0	0	35.86	114	1.02	140	80	9.1	6.7	5.8	215	2.1	12.1	1.05	4.2	1.01	1.82	0.95	0	0	0
42	0	40	2	0	0	1	0	1	0	0	0	0	0	0	24	79	0.9	110	80	13.7	6.6	6.42	66	2.9	12.2	0.92	4.9	1.02	2.8	1.5	0	0	0
40	1	40	1	0	0	1	0	1	1	0	1	0	0	0	18	65	0.79	90	70	16.3	5.9	2.8	72.1	3.3	14.2	0.97	3	1.6	1.1	0.9	0	0	0
42	1	38	4	0	1	1	0	1	1	0	1	1	1	0	36.2	119	1.07	140	100	18.4	13.2	2.03	58	2.8	14.3	24.12	4.92	1.42	2.9	1.26	0	0	1
42	0	40	2	0	0	1	0	1	1	0	0	0	0	0	28.9	89	0.86	140	80	10.3	9.8	2.06	46	1.7	11.2	1.12	5.17	0.59	3.09	3.22	1	0	0
44	1	36	8	0	0	1	0	1	1	1	0	0	0	0	39.03	108	1.1	130	90	8.8	9.6	2.3	50	2.1	10.2	1.71	5.8	0.7	4.4	2.12	0	0	0
44	0	41	3	0	1	0	0	1	1	1	0	0	1	1	27.72	105	1.02	180	100	11	6.4	4.3	100	3.4	12.1	1.05	4.47	1.73	2.2	1.15	0	0	0
42	1	39	3	0	1	1	0	1	0	0	0	1	0	0	22.79	93	0.97	140	80	20.9	12.2	4.89	43	2.1	13.2	2.37	3.02	0.66	1.7	1.4	1	0	0
60	0	49	11	0	0	1	0	1	0	1	0	0	0	0	22.53	89	0.97	130	60	6.9	9.4	2.8	58	4.02	17.2	0.9	4.7	1.11	2.19	0.8	0	0	0
47	0	42	5	0	0	1	0	1	0	0	1	0	0	0	24.09	79	0.81	120	80	11.3	5.9	2.9	76	2.22	16.5	2.45	4.71	1.11	3.2	0.8	0	0	0
61	0	61	1	0	1	1	0	1	0	0	0	0	0	0	33.87	99	0.85	160	80	13.9	10.2	4.9	68	3.12	11.7	1.2	3.6	1	2.1	1.2	1	0	0
50	0	48	2	0	1	1	0	1	0	0	0	0	0	0	22.68	83	1.04	110	70	5.5	6.9	3.36	85	2.66	18.3	0.92	4.1	0.9	2.9	0.7	0	0	0
54	1	53	1	0	0	1	0	1	0	0	0	0	0	0	20.7	82	0.86	130	90	28.5	9.2	7.4	78	1.46	19.5	2.19	4	0.9	0.4	2.1	0	0	0
56	1	45	11	0	1	1	0	1	0	0	0	0	0	0	28.76	106	1.04	136	90	6.5	6.7	5.5	66	1.8	14.2	0.95	4.7	1.1	3.2	0.8	1	1	0
43	1	41	2	0	0	1	0	1	1	0	0	0	0	0	26.53	160	1.25	160	90	12.7	8.6	9	120	3.4	13.3	3.12	3.92	1.26	2.2	1.06	0	0	0
55	1	53	2	0	1	1	1	1	1	0	0	0	0	0	34.48	109	0.95	160	80	6.7	6.9	3.2	73	3.2	12.2	2.32	5.9	1.2	4.1	1.3	1	0	0
49	1	47	2	0	0	1	0	1	0	0	0	0	0	0	25.4	101	0.94	150	90	5.8	6.8	5.2	103	4.4	19	0.88	5.2	1.5	3.6	1.2	0	0	0
57	1	55	2	0	1	1	0	1	0	0	1	0	0	0	25.07	90	1.07	160	80	4.3	5.9	2.9	42	2	20.4	0.76	3.87	1.82	1.7	0.72	0	0	0
63	0	60	3	0	0	1	0	0	0	0	0	0	0	0	30.1	100	0.98	130	80	3.7	10.4	6.5	164	2.5	12.8	0.65	5.4	1.7	3.2	1	1	1	1
41	1	35	6	0	0	1	0	1	0	0	0	0	0	0	30.08	116	1.04	120	70	8.1	7.1	2	72	2.15	15.6	1.11	5.9	0.8	4.2	1.2	0	0	0
47	0	37	10	0	0	1	0	1	0	0	0	0	0	0	21.63	86	0.9	140	70	12.6	6.5	6.47	89	2.11	13.8	0.9	5.21	1.34	3.97	2.01	0	0	0
44	0	44	1	0	0	1	0	1	0	0	0	0	0	1	26.16	98	0.88	130	90	8.8	9.6	4.6	88	2.55	18.5	0.78	5.8	0.7	4.4	1.2	0	0	0
44	1	43	2	0	1	1	0	1	0	0	1	0	1	0	22.72	105	1.01	180	100	11	6.4	4.7	100	3.21	18.9	0.44	4.3	1	2.8	0.9	1	0	0
56	0	51	5	0	1	1	0	1	1	0	0	0	0	0	16.61	72	0.92	160	90	14.1	8.2	4.1	86	2.28	17.5	0.65	6.9	1	5.2	1.6	1	0	0
63	0	60	3	0	0	1	0	0	0	0	0	0	0	0	30.1	100	0.98	130	80	3.7	10.4	6.5	164	2.5	12.8	0.65	5.4	1.7	3.2	1	1	0	1
58	0	58	1	0	0	1	0	1	0	0	1	1	0	0	29.4	101	0.89	150	80	24.3	12.2	2.4	106	2.91	13.6	1.15	5	0.91	3.7	0.85	1	0	0
64	1	64	1	0	1	1	0	0	0	0	0	0	0	0	25.39	85	0.98	150	80	6.4	7.2	3.7	63	2.98	16.1	0.65	7	1.1	5.1	1.77	1	0	0
44	1	43	1	0	1	1	0	1	0	0	1	0	1	0	22.72	105	1.01	180	100	11	6.4	4.7	100	3.21	18.9	0.44	4.3	1	2.8	0.9	1	0	0
56	0	51	5	0	1	1	0	1	1	0	0	0	0	0	16.61	72	0.92	160	90	14.1	8.2	4.1	86	2.28	17.5	0.65	6.9	1	5.2	1.6	1	0	0
52	1	42	10	0	1	0	1	0	1	1	0	0	0	0	17.65	88	0.98	100	70	4.6	9.1	1.17	80	4.9	9.9	2.98	6.16	0.91	4.89	2.28	1	0	0
62	1	53	9	0	1	0	1	0	0	0	1	1	0	0	25.71	96	0.95	130	80	9.5	7	2.96	105	2.6	14.2	0.13	4.12	1	3.8	1.2	0	0	1
59	1	55	4	0	1	0	1	0	1	1	0	0	0	0	41.56	122	1.04	139	110	16.4	12.1	2.39	57	2.4	13.8	0.18	7.02	2.16	4.3	1.14	0	0	0
65	1	40	25	0	0	0	0	1	1	0	1	1	0	0	23.66	90	0.87	140	60	24.9	12.1	2.4	62	0.2	5.4	0.02	6.91	1	5.1	1.52	0	1	1
59	0	53	6	0	1	0	0	0	1	0	1	0	1	1	32.39	97	0.95	110	70	11.6	8.1	6.18	76	2.4	6.3	10.2	6.02	1.3	4.1	1.22	0	1	1
54	1	54	1	0	1	0	1	0	1	0	0	0	0	0	27.91	105	0.96	110	60	20.3	7.5	7.6	62	6.2	24	0.021	5.31	1.41	3.3	1.24	0	1	0
75	0	55	20	0	1	0	0	0	1	0	1	1	1	0	30.43	109	1.22	120	80	17.6	9.4	9.4	77	3.5	4.8	0.05	6	1.1	4.64	1.3	0	1	1
57	1	55	2	0	1	0	1	0	0	0	1	1	0	0	41.52	119	0.99	190	100	7.8	9.2	9.2	161	0.2	12	20.4	6.83	1.61	4.5	1.49	0	0	1
70	1	50	20	0	1	0	0	1	1	0	1	1	1	0	35.5	120	1.03	152	87	6.4	7.8	5.12	90	5.1	11.2	0.1	6.1	1.8	3.3	2.1	0	0	1
72	1	57	15	0	0	0	1	0	1	0	1	0	0	0	24.61	105	1.03	149	90	8.1	9.2	3.7	42	2.8	7.9	0.7	4.2	2.16	4.3	1.14	0	1	0
40	1	40	1	0	0	0	1	0	1	0	1	0	0	0	25.18	104	0.91	130	90	8.6	8.7	1.94	55	3.2	11.4	0.03	5.21	1	3.8	1.35	0	1	1
52	1	50	2	0	1	0	0	0	1	0	1	0	1	0	37.37	122	1.03	130	110	7.1	4.2	8	119	0.2	6.4	11.2	6.19	1.5	4.1	1.35	0	0	1
59	1	42	17	0	0	0	1	0	1	1	0	0	1	0	35.14	105	0.9	120	70	6.2	5.1	2.9	72	3.1	13.1	12.27	5.5	1.7	3.4	0.94	0	0	0
44	0	40	4	0	1	0	0	1	1	1	0	0	0	0	22.34	79	0.8	154	87	10.5	9.7	10.6	187	3.8	12.2	26.1	4.69	1	2.3	0.8	0	1	1
54	1	49	5	0	0	0	1	0	1	1	1	0	0	0	27.92	105	0.95	120	80	20.3	7.5	4.2	76	3.4	10.2	0.97	5.31	1.41	3.3	1.24	0	0	0
56	0	39	17	0	0	0	0	0	1	1	0	1	1	0	16.6	72	0.92	160	90	14.1	7.9	4.9	86	2.1	14.4	6.2	6.9	1	5.2	1.6	0	0	1
56	1	52	4	0	0	0	1	0	1	0	0	1	1	0	32.77	111	0.99	150	100	33	6.9	2.9	57	1	6.2	30.3	7.2	1.2	5.3	1.5	0	1	1
65	1	40	25	0	1	0	1	0	1	0	1	0	0	0	25.18	104	0.91	130	90	8.6	8.7	1.94	55	3.2	11.4	0.03	5.21	1	3.8	1.35	0	1	1
52	1	50	2	0	0	0	0	0	1	0	1	0	1	0	36.2	122	1.03	130	100	7.1	6.7	8	119	0.2	6.4	11.2	6.19	1.5	4.1	1.35	1	1	1
43	1	42	1	0	0	0	1	0	1	1	0	0	1	0	35.14	105	0.9	120	70	6.2	5.1	2.9	72	3.1	13.1	12.27	5.5	1.7	3.4	0.94	0	0	1
44	0	40	4	0	1	0	0	1	1	1	0	0	0	0	22.34	79	0.8	154	87	10.5	9.7	10.6	187	3.8	12.2	26.1	4.69	1	2.3	0.8	0	0	1

## Sheet: Sheet2
AGE	SEX(F=1,M=0)	HIST OF THYROID DISEASE	HIST OF HPT( 0- NO 1- YES)	FAMILY HIST DM( YES-1,NO-0)	FAMILY HISTORY OF HPT(YES-1,NO-0)	ALCOHOL	SMOKING	BMI (KG/M)=SUM(	WAIST CIRCUMFERENCE(CM)	WAIST-HIP-RATIO(WHR)	SYSTOLIC BP(MMHG)	DIASTOLIC BP(MMHG)	FBS	HBA1C	UREA	CREATININE	FT3	FT4	TSH	TOTAL CHOLESTEROL	HDL	LDL	TG	URINE PROTEIN(YES 1 NO 0)	TGAb(POSITIVE 1 NEGATIVE 0)	TPAb(POSITIVE 1 NEGATIVE 0)
45	0	0	0	0	0	0	0	22.68	75	0.882353	110	60	5.8	4.2	1.6	57	3.9	13.8	1.02	4.9	1.03	1.15	2.42	0	0	0
44	0	0	0	0	0	0	0	18.9069	74	0.778947	148	94	6.7	5.5	2.5	53	5.02	22.1	1.72	7.2	0.82	1.97	5.32	0	0	0
71	1	0	1	1	1	1	0	35.5248	91	0.784483	185	101	6.2	5.9	5.76	112	3.12	15.08	4.2	4.3	1.02	1	3.05	0	0	0
41	1	0	0	0	0	1	0	25.6489	82	0.803922	150	90	5.2	5.8	2.1	77	2.45	12.3	4.5	3.1	1.72	0.9	2.1	0	0	0
42	0	0	0	0	0	0	0	22.6757	83	0.838384	100	60	5.4	4.9	2.9	55.1	3.22	13.4	3.2	3.9	1.02	0.99	2.92	0	0	0
45	1	0	1	0	1	0	0	31.5334	95	0.913462	130	90	4.1	5.1	4.8	88.3	3.85	18.6	2.22	3.79	1	1	3	0	0	0
55	1	0	0	0	0	0	0	26.079	87	0.878788	150	80	5.7	5	3.6	63.15	4.32	20.2	3.42	4.5	0.81	0.6	3.21	0	0	0
43	1	0	0	1	0	1	0	34.8944	103	0.936364	136	81	5.6	6.2	2.2	72.1	4.1	20.2	1.69	7.51	0.88	1.97	5.87	1	0	0
73	0	0	0	0	0	0	0	30.2978	95	1.03261	160	90	4.3	5.9	7.5	101.1	3.18	13.14	3.25	3.1	1.22	0.87	2.23	0	0	0
46	0	0	0	0	0	0	0	24.5089	81	0.964286	130	80	5.6	5.5	6.2	104.3	4.5	15.01	3.5	3.82	1.19	0.88	2.27	0	0	0
47	1	0	1	1	1	1	0	32.3232	112	0.965517	180	100	4.7	6	3.9	91.7	3.1	18.1	7.87	3.59	0.78	1.2	2.28	0	1	1
43	1	0	0	0	0	0	0	25.2826	85	0.794393	141	84	4.2	6.2	7.1	107.8	4.12	13.12	2.03	4.39	1.01	0.6	3.24	0	0	0
46	1	0	1	0	1	1	0	23.1481	85	0.825243	130	70	4.5	4.7	4.7	94.2	3.06	14.13	2.41	4.42	1.03	0.7	3.54	0	0	0
42	0	0	0	0	0	0	0	23.3355	78	0.847826	130	40	5.9	5.9	4.5	110.3	3.17	13.12	2.32	4.84	1.03	0.9	3.54	0	0	0
54	0	0	0	0	0	0	0	24.4561	79	0.858696	120	70	5.8	5.2	4.7	92.1	3.14	17.1	3.22	4.2	1.1	1.02	1.3	0	0	0
53	0	0	0	0	0	0	0	36.3108	102	1.02	158	77	5.9	5.5	4.3	88.6	4.12	12.05	4.12	5.7	0.93	1.02	4.3	0	0	0
73	1	0	0	0	0	0	0	24.4646	85	0.833333	120	80	4.2	5.7	4.8	95.2	2.85	9.97	0.78	4.2	0.91	1.09	2.6	0	0	0
55	0	0	0	0	0	1	0	24.4561	92	0.836364	120	70	4.1	5.8	5.1	112.5	2.94	13.38	0.17	3.6	1.1	0.92	1.7	0	0	0
83	0	0	0	0	0	0	0	29.4174	87	0.977528	139	71	4.8	5.7	5.2	85.2	2.94	14.2	0.85	3.7	1.02	0.8	2.37	0	0	0
57	1	0	0	0	0	0	0	19.4932	72	0.734694	120	80	5.1	6.2	3.1	92	3.02	15.15	2.32	4.2	1.1	0.85	2.81	0	0	0
47	0	0	0	0	0	0	0	22.5215	79	0.897727	122	77	5.9	5.5	3.1	93	1.98	13.57	4.51	3.17	1.15	0.92	1.7	0	0	0
58	1	0	0	0	0	0	0	32.4619	98	0.960784	140	80	4.1	4.2	5.2	75.3	3.9	12.2	0.5	3.9	1.7	0.62	1.7	0	0	0
47	0	0	0	0	0	1	0	36.7902	98	0.989899	144	91	4.7	5.5	4.3	88.1	2.98	13.4	0.61	3.71	0.97	0.32	2.81	0	0	0
76	1	0	0	0	0	0	0	24.7768	94	0.949495	138	77	5.8	5.5	7.1	99.3	2.91	14.4	0.75	4.58	1.11	0.72	2.95	0	0	0
77	0	0	0	0	0	0	0	19.8189	71	0.898734	110	70	6.3	6.1	3.1	89	3.13	19.2	0.01	4.35	1.22	1.37	2.56	0	0	0
51	0	0	0	0	0	0	0	23.7332	75	1.04167	165	97	6.1	6.1	4.1	71	3.11	13.4	1.21	3.79	1.05	1	3.02	0	0	0
71	0	0	0	1	0	1	0	21.2585	72	0.935065	134	70	4.7	4.5	3.1	91	2.91	19.52	1.87	4.42	1.08	1	3.04	0	0	0
45	1	0	0	0	0	0	0	22.2137	72	0.808989	110	70	4.7	4.7	2.1	72	2.21	18.2	0.64	4.5	0.81	0.6	3.21	0	0	0
50	1	0	0	0	0	0	0	22.4813	71	0.898734	120	70	4.8	4.2	2.5	68.3	3.05	16.3	0.85	7.56	0.89	1.97	5.87	0	0	0
48	1	0	0	0	0	0	0	25.6544	82	0.854167	140	90	5.9	5.7	3.1	72.1	3.18	18.1	1.37	5	0.5	1.92	4.64	0	0	0
52	1	0	0	0	0	0	0	19.0311	70	0.744681	130	80	5.7	5.6	3.3	68.1	2.84	16.2	4.21	3.71	1.31	0.53	2.1	0	0	0
40	1	0	0	0	0	0	0	22.8624	76	0.783505	110	70	5.9	6	2.8	57.7	3.55	14.1	3.88	4.8	0.98	0.43	3.21	0	0	0
40	1	0	0	0	0	0	0	27.6888	78	0.866667	130	86	4.2	4.2	1.7	59.6	3.24	14.3	2.91	4.31	0.85	1.01	2.91	0	0	0
44	0	0	0	0	0	0	0	28.1969	85	1.0625	100	60	4.6	4.5	3.8	82.7	3.41	21.3	0.78	4.46	1.07	0.75	3.54	0	0	0
45	0	0	0	0	0	1	0	23.939	83	0.943182	110	80	4.6	4.6	3.9	74.1	3.12	18.2	1.25	5.2	0.91	0.97	2.6	0	0	0
49	1	0	0	0	0	0	0	28.5375	80	0.869565	120	70	4.2	4.3	3.7	94.1	4.15	19.1	1.3	4.5	0.81	0.64	3.21	0	0	0
44	1	0	0	0	0	0	0	20.5457	70	0.833333	110	60	5.9	6	3.2	85.6	5.02	14.2	1.41	4.79	1.02	0.96	3.09	0	0	0
45	0	0	1	1	1	0	0	26.8923	92	1.02222	151	84	5.8	5.9	5.6	96.2	4.8	17.3	3.02	3.1	0.83	1.12	2.76	1	0	0
76	0	0	1	1	0	1	0	28.6917	97	1.07778	150	70	5.3	6	7.2	112.5	3.05	16.2	3.13	4.5	0.81	0.6	3.21	0	0	0
43	1	0	0	0	0	0	0	27.6304	99.5	1.01531	100	60	5.8	5.7	7.1	102.8	5.02	16.2	3.13	4.96	1.31	0.97	2.72	0	0	0
60	1	0	1	0	1	0	0	28.3848	115	0.974576	130	80	7.1	7	3.4	99	5.03	19.1	5.96	4.89	1.38	0.87	2.57	0	0	1
65	0	0	1	0	1	1	0	22.1003	77	0.916667	126	64	5.7	5.8	4.2	88	2.95	21.3	3.14	4.56	1.94	0.82	2.22	0	0	0
63	0	0	0	0	0	0	0	30.4611	106	1.06	110	60	8.4	7.1	3.7	103.5	3.15	22.1	3.1	3.69	1	0.67	2.14	0	0	0
75	1	0	1	0	1	1	0	31.4318	121	0.937984	103	90	4.6	5	5.5	116.1	3.18	13.42	1.09	4.5	0.81	0.6	3.21	0	0	0
48	1	0	1	0	1	0	0	27.0051	97	0.898148	120	80	6.9	6.8	5.2	112.5	2.13	16.29	20.45	3.98	1.01	0.3	2.91	0	0	1
52	1	0	0	1	0	0	0	20.8889	65	0.738636	100	60	3.5	4.5	3.6	103	2.02	5.51	8.12	5.55	0.5	0.6	5.05	0	0	0
37	1	0	1	0	1	0	0	20.83	87	0.87	130	80	4.8	5.2	6.1	82.7	5.1	15.2	0.9	4.5	1.1	1.03	2.39	0	0	0
30	1	0	1	0	1	0	0	32.4619	84	0.884211	110	67	4.9	5	1.9	72.9	2.94	14.71	2.14	5.11	0.81	0.6	3.21	0	0	0
73	0	0	1	1	1	1	1	22.4323	80	0.941176	110	60	4.2	4.7	6.4	100.1	2.9	15.8	0.9	5.02	1.02	1.07	3.17	0	0	0
55	1	0	1	0	1	0	0	24.9989	86	0.86	140	80	5.7	5	4.2	74.3	3.12	18	0.45	3.82	1.01	0.97	2.09	0	0	0
40	1	0	0	0	0	0	0	18.0662	94	0.831858	120	80	5.4	5.1	3.9	81.4	3.17	10.2	2.12	4.78	1.12	1.4	2.86	0	0	0
62	0	0	0	0	0	1	0	24.0882	82	1.025	141	83	5.2	5.2	3.5	92.1	3.61	18.9	3.1	5.42	1.34	1.74	3.22	0	0	0
44	0	0	0	0	0	1	0	28.6501	84	0.94382	110	90	4.3	4.7	2.6	88.5	2.92	14.7	4.2	4.91	0.96	1.71	2.13	0	0	0
46	0	0	0	0	0	0	0	27.4714	83	0.976471	120	69	6.4	5.8	2.1	72.9	3.14	13.2	2.8	6.82	1.01	0.97	5.15	0	0	0
30	1	0	0	0	0	0	0	36.4366	100	0.925926	130	80	6.1	6.2	1.5	56.7	4.7	17.1	0.92	4.92	1.34	0.97	2.85	0	0	0
67	0	0	0	0	0	0	0	21.3333	72	0.911392	140	80	4.1	4.5	3.7	83.2	3.18	17.3	1.31	4.7	1.02	1.07	1.91	0	0	0
50	1	0	0	0	0	0	0	25	85	0.876289	130	80	6.9	6.5	3.6	59.7	2.49	19.8	3.42	4.2	0.91	0.96	2.6	0	0	0
76	0	0	0	0	0	0	0	22.6409	71	0.898734	110	60	6.8	6.7	7.1	108	3.24	13.2	1.72	3.98	1.09	0.84	1.97	0	0	0
73	0	0	0	0	0	0	0	26.7229	96	1.05495	130	80	3.9	5	6.2	114	4.12	12.1	1.08	4.55	0.98	0.65	2.61	0	0	0
40	1	0	0	0	0	0	0	29.9376	91	0.938144	106	62	4.9	5.1	3.1	71	5.02	11.5	0.22	6.59	0.97	1.04	5.03	0	0	1
48	0	0	0	0	0	0	0	30.4878	94	1.04444	103	62	8.2	6.8	3.9	92.1	3.15	19	23.14	3.79	1	0.86	2.98	0	0	0
60	0	0	0	1	0	0	0	25.8022	74	0.936709	150	70	6	6.2	4.1	82.2	3.02	12.2	4.01	3.96	1.05	0.61	2.95	0	0	0
49	1	0	0	0	0	0	0	45.4887	127	0.954887	120	80	5.7	6	5.1	74.4	1.9	8.7	5.9	4.9	1.31	0.97	3.08	0	0	0
46	0	0	0	0	0	1	0	23.4375	69	0.932432	120	80	7	6.8	3.2	72	3.8	14.2	2.2	4.4	0.82	0.98	2.96	0	0	0
44	1	0	0	0	0	0	0	26.6389	83	0.902174	100	70	4.6	4.8	1.9	62.3	3.2	16.1	1.75	7.89	1.01	2.22	4.99	0	0	0
50	1	0	1	0	1	1	0	23.7253	78	0.876404	140	90	5.4	5.8	3.4	62	2.94	17.2	3.12	4.84	1.03	0.7	3.05	0	0	0
73	0	0	0	0	0	1	0	30.4611	104	1.11828	140	80	4.1	4.2	3.2	82	3.2	17.71	1.45	5.09	0.63	1.94	4.67	0	0	0
52	1	0	1	0	1	1	0	38.5411	104	1.04	104	90	5.2	5.6	6.1	59.5	4.6	19.1	0.75	4.2	2.1	1.66	2.9	0	0	0
57	1	0	0	0	0	0	0	26.0226	82	0.901099	174	98	4.2	4.8	3.3	88.3	2.98	16.2	2.84	3.9	1.11	0.62	1.7	1	0	1
52	0	0	0	0	0	0	0	19.1001	74	0.925	120	70	4.1	4.9	3.9	72.6	3.12	14.3	2.95	3.4	1.2	0.9	1.8	0	0	0
35	0	0	1	1	1	1	0	31.245	85	1.07595	110	70	5.1	5.7	3.5	75.2	3.03	15.4	1.72	4.77	2.01	1.94	2.41	0	0	0
28	1	0	0	1	0	0	0	22.5069	74	0.778947	120	80	4.3	5.8	1.8	59.1	3.04	17.15	1.87	4.31	1.01	0.82	2.91	0	0	0
50	0	0	0	0	0	0	0	20.2812	92	0.92	97	67	5.4	6	3.9	77.1	3.33	18.4	2.02	3.4	1.2	0.9	1.8	0	0	0
65	1	0	1	0	1	0	0	24.974	88	0.88	110	70	7.2	6.7	4.3	84.2	3.82	17.2	2.12	4.2	2.1	1.6	2.9	0	0	0
37	1	0	0	0	0	0	0	21.7555	73	0.760417	110	70	6.5	6.5	2.2	91.2	2.91	19.4	3.14	3.71	2.1	0.5	1.39	0	0	0
48	1	0	0	0	0	0	0	27.3923	80	0.909091	107	64	4	4.6	2.2	64.3	3.17	22.1	3.07	4.8	2.01	1.94	3.2	0	0	0
35	1	0	0	0	0	0	0	29.903	79	0.929412	90	60	4.1	5.1	2.9	59.4	2.92	15.8	3.14	6.61	0.79	1.85	5.21	0	0	0
65	0	0	0	0	0	1	0	23.5078	88	0.946237	120	80	5.8	5.9	3.8	79.1	3.02	17.3	3.51	4.8	1.3	0.9	3.2	0	0	0
36	1	0	0	0	0	0	0	26.2917	91	0.883495	110	70	7	6.9	6.1	62	5.14	13.4	0.92	4.71	0.8	1.02	3.06	0	0	0
83	0	0	0	0	0	1	0	23.3726	87	1.06098	140	90	6.5	6.4	7.2	121	5.43	22.4	0.32	3.39	0.6	1.9	2.21	0	0	0
43	1	0	1	0	1	1	0	26.3702	92	0.929293	130	90	6.1	6.1	4.1	48	5	19.6	0.95	5	1.1	1.1	4.1	0	0	0
76	0	0	0	0	0	1	0	22.3081	89	0.946809	130	70	6.2	6.5	5.4	94.1	4.73	12.4	0.87	2.9	0.8	1.21	1.7	0	0	0
38	1	0	0	0	0	0	0	29.9376	60	0.882353	172	104	7.1	7	4.1	62.3	5.02	17.3	0.98	3.4	1.2	0.9	1.48	1	0	0
53	1	0	0	0	0	0	0	26.6667	87	0.84466	110	80	4.5	5.4	3.1	54	3.89	15.8	1.12	4.85	1.05	0.39	3.21	0	0	0
69	0	0	0	0	0	0	0	25.1559	87	1.01163	150	80	6.5	6.6	5.1	79.2	4.2	14.7	1.18	4.85	1.12	0.45	3.21	0	0	0
54	1	0	1	0	1	0	0	34.0176	97	1.02105	120	90	6.7	6.9	5.3	85.3	3.01	16.3	4.2	4.96	1.12	0.7	3.15	0	0	0
65	0	0	0	0	0	1	0	20.8117	71	0.898734	120	70	6.6	6.7	4.9	82.7	3.14	9.44	5.01	4.78	0.38	0.85	3.15	0	0	0
52	1	0	1	1	1	1	0	33.1213	101	1.0202	150	80	5.2	5.5	2.7	76.3	4.12	12.3	1.14	3.97	0.79	0.98	2.61	0	0	0
42	1	0	0	0	0	0	0	34.1749	107	0.955357	140	60	5.4	5.9	2.9	67.1	3.98	16.3	1.28	4.39	1.94	1.11	3.61	0	0	0
28	0	0	0	0	0	0	0	26.2596	94	0.949495	130	80	4.8	5	1.4	52.9	3.71	14.2	2.41	4.08	0.48	0.85	3.21	0	0	0
38	1	0	0	0	0	0	0	34.8944	106	0.981481	150	90	4.1	4.9	1.9	71.5	2.91	13.1	2.81	3.21	0.3	0.87	1.97	1	0	0
75	0	0	0	0	0	1	0	37.9239	109	1.01869	210	110	4.8	5.2	6.3	83.7	2.95	18.1	7.25	7.2	1.1	1.9	5.6	0	0	1
48	1	0	0	0	0	0	0	30.4867	89	0.89899	150	90	5.7	5.9	2.8	96	2.88	17.9	1.12	4.3	1.2	0.9	2.6	0	0	0
67	0	0	0	0	0	1	1	22.8624	80	0.888889	130	100	4.9	4.7	2.9	83.1	2.91	13.1	1.31	4.41	0.22	2.1	1.09	0	0	0
50	1	0	1	1	1	0	0	39.8586	110	0.982143	130	80	5.2	5.3	5.1	92.3	2.45	14.2	3.2	5.34	1.05	1.78	4.89	0	0	0
72	1	0	0	0	0	0	0	25.8876	70	0.804598	120	100	5.1	5.4	2.2	99.7	4.68	14.9	1.41	4.81	0.81	0.81	2.24	0	0	0
60	0	0	0	0	0	0	0	26.7094	80	0.824742	130	85	6.1	5.5	5.4	91.5	4.71	18.14	0.95	4.78	0.3	0.85	3.15	0	0	0
63	1	0	1	0	1	1	0	36.2123	109	0.939655	110	80	4.9	5.2	4.1	92.1	2.2	6.5	12.9	7.12	0.24	0.71	5.86	0	1	1
48	1	0	0	0	0	0	0	25.9695	77	0.802083	148	90	4.6	7.1	3.8	88.3	5.49	24.8	0.32	3.64	1.91	0.72	1.92	0	0	0
52	1	0	0	0	0	1	1	31.6242	89	0.946809	140	70	6.3	4.9	1.9	69	5.96	13.6	0.12	4.2	2.1	1.6	2.9	0	0	0
53	1	0	0	0	0	0	0	31.6456	98	0.933333	180	78	5.1	6.2	3.4	73.2	2.7	14.7	0.76	5.05	0.72	0.97	3.95	1	0	0
32	1	0	0	0	0	0	0	30.4272	99	0.916667	113	58	5.9	5.8	1.6	61.2	2.89	17.1	0.51	4.92	0.94	1.92	2.86	0	0	0
72	0	0	0	0	0	0	0	26.9896	92	0.968421	140	80	6.2	6.3	5.4	100.7	3.7	20.1	3.12	7.41	0.51	0.85	5.41	0	0	0
60	1	0	0	0	0	0	0	28.1943	94	0.930693	164	73	3.5	5.9	5.9	112.3	3.85	22.14	3.61	8.21	1.98	0.48	6.41	0	0	0
15	0	0	0	0	0	0	0	17.8359	70	0.897436	108	84	6.5	6.9	1.2	55.3	4.12	17.1	2.94	4.85	1.12	0.82	4.85	0	0	0
50	1	0	0	0	0	0	0	24.3418	98	0.933333	134	88	8.5	7.1	2.8	84.3	3.33	16.8	2.84	4.2	1.62	0.32	2.9	0	0	0
47	0	0	0	0	0	1	0	26.0617	86	1.02381	110	80	4.1	4.5	4.1	73.1	9.12	17.1	2.94	4.85	1.05	0.45	3.21	0	0	0
41	1	0	0	0	0	0	0	24.9108	85	0.876289	140	90	5.1	5.5	3.2	75.3	2.97	16.4	3.41	5.08	0.82	0.3	4.58	0	0	0
23	1	0	0	0	0	0	0	25.1096	74	0.770833	126	75	6.1	5.7	2.1	53.2	2.99	22.1	0.79	3.12	1.41	0.6	2.08	0	0	0
27	0	0	0	1	0	1	0	26.9896	76	0.974359	120	70	6.8	6.7	7.2	63.2	5.46	23.9	0.81	3.21	1.41	0.67	2.18	0	0	0
35	1	0	0	0	0	0	0	35.0128	111	0.982301	100	60	5.4	5.8	5.6	95.3	2.87	12.7	0.94	7.94	0.52	2.45	5.02	0	0	0
42	1	0	0	0	0	0	0	25.8876	102	0.944444	200	102	5.1	6.1	4.7	88.7	3.12	13.48	1.18	4.39	1.94	0.71	2.1	1	0	0
60	1	0	0	0	0	1	0	22.3133	77	0.810526	137	65	4.4	5.3	3.7	74.2	3.61	17.1	2.12	3.81	1.3	0.83	2.1	0	0	0
43	1	0	1	0	1	0	0	29.2969	95	0.95	110	70	4.8	5.9	4.1	72.1	4.14	13.2	3.14	3.71	1.15	0.81	1.21	0	0	0
47	1	0	0	0	0	0	0	33.705	101	0.961905	160	90	6.1	6.8	2.1	88.1	14.4	17.1	0.97	4.21	1.08	0.82	2.9	0	1	1
61	1	0	0	0	0	0	0	28.8754	88	0.88	110	80	4.7	4.9	1.9	73.4	5.15	17.1	0.86	6.71	1.18	0.95	5.3	0	0	0
70	1	0	0	0	0	1	0	28.3987	90	0.909091	142	62	5.1	6.7	6.1	84.9	3.21	12.1	3.24	3.6	1.1	0.9	1.7	0	0	0
53	0	0	0	0	0	0	0	28.0404	89	1.05952	140	90	6.2	6.5	3.3	55	4.15	15.4	3.94	3.4	0.9	0.8	1.8	0	0	0
70	1	0	0	1	0	0	0	33.3272	93	0.96875	165	83	6.2	6.6	8.2	52	3.01	17.2	4.02	7.41	0.62	2.1	5.02	1	0	0
52	1	0	0	0	0	0	0	26.986	77	0.836957	118	73	6.4	6.5	3.6	36.2	4.12	13.4	5.14	3.95	0.54	0.71	2.82	0	0	0
70	1	0	1	1	1	0	0	28.0618	79.3	0.922093	161	87	8.3	6.7	4.2	38.3	2.9	14.2	1.82	4.39	1.94	3.21	3.61	0	0	0
69	1	0	1	1	1	0	0	28.0404	74.2	0.824444	92	96	4.7	5	5.2	39.4	2.95	19.4	1.94	5.35	1.05	1.78	4.89	0	0	0
35	1	0	0	0	0	0	0	33.2479	92	0.958333	115	57	2.7	5.5	5.4	81.2	4.82	16.2	3.05	4.2	2.1	1.61	2.9	0	0	0
65	1	0	0	0	0	0	0	33.1213	103	1.06186	130	80	12.9	8.6	6.1	114.1	5.01	22.1	0.85	3.6	1.1	0.42	1.7	0	0	0
47	1	0	0	1	0	0	0	43.0038	112	1	140	80	6.5	6.7	3.2	54.2	2.9	12	8.22	3.9	0.8	1.1	1.7	0	0	0
65	0	0	0	0	0	0	0	25.0995	90	1.05882	158	136	5.7	5.9	3.9	87.9	3.12	13.04	0.79	4.2	2.1	1.6	2.9	1	0	0
32	1	0	1	1	1	0	0	27.5482	85	0.944444	187	94	7.1	6.3	1.7	81.3	3.91	15.01	0.85	3.64	1.91	0.62	1.92	0	0	0
50	1	0	0	1	0	1	0	31.5537	72	0.857143	100	60	3.1	6.5	1.9	59.3	4.21	17.02	1.42	3.93	0.82	0.55	2.05	0	0	0
41	1	0	0	1	0	1	0	31.1614	93	0.911765	134	73	4.2	4.9	8.2	72.2	5.04	16.04	1.05	5.04	0.72	0.97	4.95	0	0	0
52	1	0	1	0	1	0	0	32.8889	95	0.979381	170	90	5.6	5.2	3.4	46.9	3.12	13.03	1.07	3.07	0.92	0.54	1.91	1	0	0
45	0	0	0	0	0	0	0	22.6562	70	0.921053	100	60	6.1	6.2	2.6	84.2	3.41	13.14	4.3	3.6	1.1	0.9	1.7	0	0	0
59	1	0	0	0	0	0	0	30.7004	99	0.942857	158	81	6.7	5.7	3.2	72.9	4.21	18.9	1.09	3.82	1.02	0.74	2.01	0	0	0
32	0	0	0	0	0	1	0	26.3465	86	0.966292	120	80	5.2	5.8	4.6	97.1	3.85	17.2	3.14	4.01	1.03	0.94	2.02	0	0	0
70	0	0	0	0	0	0	0	0.410914	78	#DIV/0!	130	80	4.1	5.1	8.7	129.3	4.12	13.3	3.55	4.96	1.12	0.55	3.02	1	0	0
54	0	0	0	0	0	0	0	25.4028	87	0.915789	100	70	6.5	6.3	5.9	103.2	4.02	16.04	3.21	3.62	1.74	0.53	0.53	0	0	0
42	1	0	0	0	0	0	0	28.3771	88	0.93617	141	86	13.8	7.1	2.7	66.3	5.95	24.6	0.2	4.8	1.3	1.62	3.2	0	0	0
57	1	0	0	0	0	0	0	32.4557	103	0.980952	177	89	4.2	4.7	3.7	79.3	2.89	12.1	3.2	5	1.1	2.1	4	0	0	0
48	1	0	1	0	1	0	0	33.2986	96	0.950495	190	89	5.8	5.9	4.8	78.4	2.98	9.94	2.1	3.8	1.23	1.92	2.02	0	0	0
47	1	0	1	0	1	1	0	31.5537	88	0.838095	140	90	5.7	6.1	4.9	83.2	3.4	9.82	0.81	2.9	0.97	1	2.01	0	0	0
41	0	0	0	0	0	0	0	37.461	86	0.945055	100	60	5.9	6.2	5.9	84.7	3.7	9.3	0.72	7.31	2.48	1.03	5.12	0	0	0
48	1	0	0	0	0	1	0	30.4832	100	0.917431	120	80	6.1	5.8	5.8	92.3	4.2	17.1	1.71	3.51	1.51	1.28	1.18	0	0	0
26	1	0	0	0	0	0	0	22.0317	69	0.831325	123	81	6.5	6.1	1.9	71.2	4.7	15.6	1.2	4.71	1.03	1.07	2.85	0	0	0
42	0	0	0	0	0	1	0	24.281	90	0.927835	110	70	3.7	5.2	2.8	92.1	1.82	13.1	1.41	3.81	1.34	1.22	2.98	0	0	0
52	0	0	0	0	0	0	0	23.939	88	0.93617	130	70	6.3	6.1	4.2	79.3	1.91	16.2	3.2	4.77	2.01	1.98	2.41	0	0	0
55	1	0	0	0	0	0	0	19.6506	67	0.788235	157	98	5.1	5.3	4.7	71.8	3.45	14.1	1.41	4.08	2.04	1.29	2.94	0	0	0
64	0	0	0	0	0	0	0	17.0993	64	0.771084	91	62	5.8	5.4	8.1	105.2	2.12	10.3	1.12	5.6	1.03	1.94	4.51	0	0	0
39	1	0	0	1	0	0	0	33.7495	106	0.938053	130	80	5.9	5.7	2.3	87.2	1.97	9.12	0.45	4.8	1.3	1.62	3.2	0	1	0
52	1	0	0	0	0	1	0	24.0346	83	0.838384	124	77	3.9	4.7	3.1	80.5	2.8	13.4	0.72	3.41	1.2	0.9	1.8	0	0	0
72	1	0	0	0	0	0	0	17.4044	68	0.8	130	75	3.5	5.1	3.9	81.9	1.9	9.7	6.1	5.91	0.7	1.1	5.02	0	0	0
35	0	0	1	0	1	0	0	31.5334	79	1.01282	140	90	4.6	6.1	3.3	66.3	3.4	16.2	1.45	4.2	2.1	1.66	2.9	0	0	0
39	1	0	0	0	0	1	0	23.7332	71	0.747368	100	70	4.7	4.8	2.2	69.2	2.8	12.1	0.91	4.8	1.3	1.62	3.2	0	0	0
44	1	0	0	0	0	0	0	27.9267	73	0.829545	120	70	5.4	5.9	3.4	72.1	5	19.1	0.72	5	1.1	2.1	4	0	0	0
66	1	0	0	0	0	1	0	25.3906	68	0.829268	120	80	5.3	4.7	3.7	80	2.45	13.1	0.62	4.12	1.24	1.01	2.12	0	0	0
54	0	0	0	0	0	0	0	29.3848	94	1.01075	120	90	5.1	5.6	4.7	93.2	1.62	12.2	0.81	3.71	1.08	1.08	2.12	0	0	0
70	1	0	0	0	0	1	0	23.833	80	0.833333	90	60	6.2	6.1	6.7	82.1	3.91	9.7	3.17	3.8	1.23	1.92	2.02	0	0	0
43	1	0	0	0	0	0	0	29.9967	80	0.879121	120	70	4.2	4.7	5.4	66.6	3.41	12.8	1.05	3.08	1.04	1.49	1.94	0	0	0
47	1	0	0	0	0	0	0	29.0657	98	0.951456	120	90	12.1	7.2	4.9	72.5	2.88	12.2	1.75	5.7	1.09	2.15	4.3	0	0	0
44	0	0	0	1	0	0	0	28.2828	93	1.03333	110	70	4.9	4.9	3.2	89.4	3.41	10.61	0.94	3.4	0.9	0.8	1.8	0	0	0
40	1	0	0	0	0	0	0	28.7317	93	0.911765	110	60	5.3	5.8	3.7	78.1	2.31	14.6	0.72	3.32	0.8	1.1	1.7	0	0	0
54	0	0	0	0	0	0	0	28.3447	96	1.01053	134	86	3.9	5.2	2.8	74.5	3.12	13.1	0.68	9.64	0.84	3.24	6.41	0	0	0
45	0	0	0	0	0	1	0	20.0796	72	0.923077	110	60	4.1	4.9	3.9	77.9	4.5	16.3	1.5	4.91	1.84	0.72	3.02	0	0	0
30	1	0	0	0	0	0	0	25.5937	90	0.857143	120	72	4.3	4.8	3.4	71.5	3.2	15.4	0.5	4.91	1.84	0.72	3.02	0	0	0
39	1	0	1	0	1	0	0	44	116	0.97479	130	80	5.2	5.1	5.1	101.2	2.87	10.1	5.54	5.7	1.03	2.15	4.35	0	0	1
48	0	0	0	0	0	0	0	22.3214	79	0.940476	131	73	4.1	4.3	2.8	84.9	2.6	14.1	2.2	4.2	1.6	1.6	2.9	0	0	0
36	0	0	0	0	0	0	0	24.5089	82	0.953488	122	75	4.6	4.7	3.4	74.5	3.96	12.5	3.5	5.6	1.08	2.1	4.2	0	0	0
55	0	0	1	1	1	0	0	26.7094	93	0.939394	130	60	5.3	5.9	6.1	62.3	2.84	9.3	20.5	5.7	1.09	1.9	5.01	0	1	1
26	1	0	1	0	1	0	0	22.2291	76	0.77551	130	80	4.9	4.2	6.3	61.2	2.91	9.2	3.12	3.4	0.9	0.8	1.8	0	0	0
54	1	0	0	0	0	0	0	33.0579	92	0.929293	100	60	3.8	5.1	4.1	83.1	2.22	10.4	0.92	3.6	1.1	0.9	1.7	0	0	0
65	0	0	0	0	0	1	0	29.9967	88	1.1	181	94	4.2	4.8	4.1	82.2	8.43	27.1	0.22	2.9	0.8	1.1	1.7	1	0	0
29	0	0	0	0	0	1	1	20.4491	72	0.923077	110	60	4.1	6.1	2.1	74.1	3.41	12.2	1.24	3.8	1.2	0.9	1.8	0	0	0
46	0	0	0	0	0	0	0	21.0077	84	0.94382	138	64	5.2	5.8	3.1	62.2	2.82	9.1	1.5	4.2	1.1	1.1	2.8	0	0	0
73	1	0	0	0	0	0	0	24.4646	85	0.833333	120	80	4.2	5.7	4.8	95.2	2.85	9.97	0.78	4.2	0.91	1.09	2.6	0	0	0
55	0	0	0	0	0	1	0	24.4561	92	0.836364	120	70	4.1	5.8	5.1	112.5	2.94	13.38	0.17	3.6	1.1	0.92	1.7	0	0	0
83	0	0	0	0	0	0	0	29.4174	87	0.977528	139	71	4.8	5.7	5.2	85.2	2.94	14.2	0.85	3.7	1.02	0.8	2.37	0	0	0
57	1	0	0	0	0	0	0	19.4932	72	0.734694	120	80	5.1	6.2	3.1	92	3.02	15.15	2.32	4.2	1.1	0.85	2.81	0	0	0
47	0	0	0	0	0	0	0	22.5215	79	0.897727	122	77	5.9	5.5	3.1	93	1.98	13.57	4.51	3.17	1.15	0.92	1.7	0	0	0
58	1	0	0	0	0	0	0	32.4619	98	0.960784	140	80	4.1	4.2	5.2	75.3	3.9	12.2	0.5	3.9	1.7	0.62	1.7	0	0	0
47	0	0	0	0	0	1	0	36.7902	98	0.989899	144	91	4.7	5.5	4.3	88.1	2.98	13.4	0.61	3.71	0.97	0.32	2.81	0	0	0
76	1	0	0	0	0	0	0	24.7768	94	0.949495	138	77	5.8	5.5	7.1	99.3	2.91	14.4	0.75	4.58	1.11	0.72	2.95	0	0	0
77	0	0	0	0	0	0	0	19.8189	71	0.898734	110	70	6.3	6.1	3.1	89	3.13	19.2	0.01	4.35	1.22	1.37	2.56	0	0	0
51	0	0	0	0	0	0	0	23.7332	75	1.04167	165	97	6.1	6.1	4.1	71	3.11	13.4	1.21	3.79	1.05	1	3.02	0	0	0
71	0	0	0	1	0	1	0	21.2585	72	0.935065	134	70	4.7	4.5	3.1	91	2.91	19.52	1.87	4.42	1.08	1	3.04	0	0	0
45	1	0	0	0	0	0	0	22.2137	72	0.808989	110	70	4.7	4.7	2.1	72	2.21	18.2	0.64	4.5	0.81	0.6	3.21	0	0	0
50	1	0	0	0	0	0	0	22.4813	71	0.898734	120	70	4.8	4.2	2.5	68.3	3.05	16.3	0.85	7.56	0.89	1.97	5.87	0	0	0
48	1	0	0	0	0	0	0	25.6544	82	0.854167	140	90	5.9	5.7	3.1	72.1	3.18	18.1	1.37	5	0.5	1.92	4.64	0	0	0
52	1	0	0	0	0	0	0	19.0311	70	0.744681	130	80	5.7	5.6	3.3	68.1	2.84	16.2	4.21	3.71	1.31	0.53	2.1	0	0	0
40	1	0	0	0	0	0	0	22.8624	76	0.783505	110	70	5.9	6	2.8	57.7	3.55	14.1	3.88	4.8	0.98	0.43	3.21	0	0	0
40	1	0	0	0	0	0	0	27.6888	78	0.866667	130	86	4.2	4.2	1.7	59.6	3.24	14.3	2.91	4.31	0.85	1.01	2.91	0	0	0
44	0	0	0	0	0	0	0	28.1969	85	1.0625	100	60	4.6	4.5	3.8	82.7	3.41	21.3	0.78	4.46	1.07	0.75	3.54	0	0	0
45	0	0	0	0	0	1	0	23.939	83	0.943182	110	80	4.6	4.6	3.9	74.1	3.12	18.2	1.25	5.2	0.91	0.97	2.6	0	0	0
49	1	0	0	0	0	0	0	28.5375	80	0.869565	120	70	4.2	4.3	3.7	94.1	4.15	19.1	1.3	4.5	0.81	0.64	3.21	0	0	0
44	1	0	0	0	0	0	0	20.5457	70	0.833333	110	60	5.9	6	3.2	85.6	5.02	14.2	1.41	4.79	1.02	0.96	3.09	0	0	0
45	0	0	1	1	1	0	0	26.8923	92	1.02222	151	84	5.8	5.9	5.6	96.2	4.8	17.3	3.02	3.1	0.83	1.12	2.76	1	0	0
76	0	0	1	1	0	1	0	28.6917	97	1.07778	150	70	5.3	6	7.2	112.5	3.05	16.2	3.13	4.5	0.81	0.6	3.21	0	0	0
43	1	0	0	0	0	0	0	27.6304	99.5	1.01531	100	60	5.8	5.7	7.1	102.8	5.02	16.2	3.13	4.96	1.31	0.97	2.72	0	0	0
60	1	0	1	0	1	0	0	28.3848	115	0.974576	130	80	7.1	7	3.4	99	5.03	19.1	5.96	4.89	1.38	0.87	2.57	0	0	1
65	0	0	1	0	1	1	0	22.1003	77	0.916667	126	64	5.7	5.8	4.2	88	2.95	21.3	3.14	4.56	1.94	0.82	2.22	0	0	0
63	0	0	0	0	0	0	0	30.4611	106	1.06	110	60	8.4	7.1	3.7	103.5	3.15	22.1	3.1	3.69	1	0.67	2.14	0	0	0
75	1	0	1	0	1	1	0	31.4318	121	0.937984	103	90	4.6	5	5.5	116.1	3.18	13.42	1.09	4.5	0.81	0.6	3.21	0	0	0
48	1	0	1	0	1	0	0	27.0051	97	0.898148	120	80	6.9	6.8	5.2	112.5	2.13	16.29	20.45	3.98	1.01	0.3	2.91	0	0	1
52	1	0	0	1	0	0	0	20.8889	65	0.738636	100	60	3.5	4.5	3.6	103	2.02	5.51	8.12	5.55	0.5	0.6	5.05	0	0	0
37	1	0	1	0	1	0	0	20.83	87	0.87	130	80	4.8	5.2	6.1	82.7	5.1	15.2	0.9	4.5	1.1	1.03	2.39	0	0	0
30	1	0	1	0	1	0	0	32.4619	84	0.884211	110	67	4.9	5	1.9	72.9	2.94	14.71	2.14	5.11	0.81	0.6	3.21	0	0	0
73	0	0	1	1	1	1	1	22.4323	80	0.941176	110	60	4.2	4.7	6.4	100.1	2.9	15.8	0.9	5.02	1.02	1.07	3.17	0	0	0
55	1	0	1	0	1	0	0	24.9989	86	0.86	140	80	5.7	5	4.2	74.3	3.12	18	0.45	3.82	1.01	0.97	2.09	0	0	0
40	1	0	0	0	0	0	0	18.0662	94	0.831858	120	80	5.4	5.1	3.9	81.4	3.17	10.2	2.12	4.78	1.12	1.4	2.86	0	0	0
62	0	0	0	0	0	1	0	24.0882	82	1.025	141	83	5.2	5.2	3.5	92.1	3.61	18.9	3.1	5.42	1.34	1.74	3.22	0	0	0
44	0	0	0	0	0	1	0	28.6501	84	0.94382	110	90	4.3	4.7	2.6	88.5	2.92	14.7	4.2	4.91	0.96	1.71	2.13	0	0	0
46	0	0	0	0	0	0	0	27.4714	83	0.976471	120	69	6.4	5.8	2.1	72.9	3.14	13.2	2.8	6.82	1.01	0.97	5.15	0	0	0
30	1	0	0	0	0	0	0	36.4366	100	0.925926	130	80	6.1	6.2	1.5	56.7	4.7	17.1	0.92	4.92	1.34	0.97	2.85	0	0	0
67	0	0	0	0	0	0	0	21.3333	72	0.911392	140	80	4.1	4.5	3.7	83.2	3.18	17.3	1.31	4.7	1.02	1.07	1.91	0	0	0
50	1	0	0	0	0	0	0	25	85	0.876289	130	80	6.9	6.5	3.6	59.7	2.49	19.8	3.42	4.2	0.91	0.96	2.6	0	0	0
76	0	0	0	0	0	0	0	22.6409	71	0.898734	110	60	6.8	6.7	7.1	108	3.24	13.2	1.72	3.98	1.09	0.84	1.97	0	0	0
73	0	0	0	0	0	0	0	26.7229	96	1.05495	130	80	3.9	5	6.2	114	4.12	12.1	1.08	4.55	0.98	0.65	2.61	0	0	0
40	1	0	0	0	0	0	0	29.9376	91	0.938144	106	62	4.9	5.1	3.1	71	5.02	11.5	0.22	6.59	0.97	1.04	5.03	0	0	1
48	0	0	0	0	0	0	0	30.4878	94	1.04444	103	62	8.2	6.8	3.9	92.1	3.15	19	23.14	3.79	1	0.86	2.98	0	0	0
60	0	0	0	1	0	0	0	25.8022	74	0.936709	150	70	6	6.2	4.1	82.2	3.02	12.2	4.01	3.96	1.05	0.61	2.95	0	0	0
49	1	0	0	0	0	0	0	45.4887	127	0.954887	120	80	5.7	6	5.1	74.4	1.9	8.7	5.9	4.9	1.31	0.97	3.08	0	0	0
46	0	0	0	0	0	1	0	23.4375	69	0.932432	120	80	7	6.8	3.2	72	3.8	14.2	2.2	4.4	0.82	0.98	2.96	0	0	0
44	1	0	0	0	0	0	0	26.6389	83	0.902174	100	70	4.6	4.8	1.9	62.3	3.2	16.1	1.75	7.89	1.01	2.22	4.99	0	0	0
50	1	0	1	0	1	1	0	23.7253	78	0.876404	140	90	5.4	5.8	3.4	62	2.94	17.2	3.12	4.84	1.03	0.7	3.05	0	0	0
73	0	0	0	0	0	1	0	30.4611	104	1.11828	140	80	4.1	4.2	3.2	82	3.2	17.71	1.45	5.09	0.63	1.94	4.67	0	0	0
52	1	0	1	0	1	1	0	38.5411	104	1.04	104	90	5.2	5.6	6.1	59.5	4.6	19.1	0.75	4.2	2.1	1.66	2.9	0	0	0
57	1	0	0	0	0	0	0	26.0226	82	0.901099	174	98	4.2	4.8	3.3	88.3	2.98	16.2	2.84	3.9	1.11	0.62	1.7	1	0	1
52	0	0	0	0	0	0	0	19.1001	74	0.925	120	70	4.1	4.9	3.9	72.6	3.12	14.3	2.95	3.4	1.2	0.9	1.8	0	0	0
35	0	0	1	1	1	1	0	31.245	85	1.07595	110	70	5.1	5.7	3.5	75.2	3.03	15.4	1.72	4.77	2.01	1.94	2.41	0	0	0
28	1	0	0	1	0	0	0	22.5069	74	0.778947	120	80	4.3	5.8	1.8	59.1	3.04	17.15	1.87	4.31	1.01	0.82	2.91	0	0	0
50	0	0	0	0	0	0	0	20.2812	92	0.92	97	67	5.4	6	3.9	77.1	3.33	18.4	2.02	3.4	1.2	0.9	1.8	0	0	0
65	1	0	1	0	1	0	0	24.974	88	0.88	110	70	7.2	6.7	4.3	84.2	3.82	17.2	2.12	4.2	2.1	1.6	2.9	0	0	0
37	1	0	0	0	0	0	0	21.7555	73	0.760417	110	70	6.5	6.5	2.2	91.2	2.91	19.4	3.14	3.71	2.1	0.5	1.39	0	0	0
48	1	0	0	0	0	0	0	27.3923	80	0.909091	107	64	4	4.6	2.2	64.3	3.17	22.1	3.07	4.8	2.01	1.94	3.2	0	0	0
35	1	0	0	0	0	0	0	29.903	79	0.929412	90	60	4.1	5.1	2.9	59.4	2.92	15.8	3.14	6.61	0.79	1.85	5.21	0	0	0
65	0	0	0	0	0	1	0	23.5078	88	0.946237	120	80	5.8	5.9	3.8	79.1	3.02	17.3	3.51	4.8	1.3	0.9	3.2	0	0	0
36	1	0	0	0	0	0	0	26.2917	91	0.883495	110	70	7	6.9	6.1	62	5.14	13.4	0.92	4.71	0.8	1.02	3.06	0	0	0
83	0	0	0	0	0	1	0	23.3726	87	1.06098	140	90	6.5	6.4	7.2	121	5.43	22.4	0.32	3.39	0.6	1.9	2.21	0	0	0
43	1	0	1	0	1	1	0	26.3702	92	0.929293	130	90	6.1	6.1	4.1	48	5	19.6	0.95	5	1.1	1.1	4.1	0	0	0
76	0	0	0	0	0	1	0	22.3081	89	0.946809	130	70	6.2	6.5	5.4	94.1	4.73	12.4	0.87	2.9	0.8	1.21	1.7	0	0	0
38	1	0	0	0	0	0	0	29.9376	60	0.882353	172	104	7.1	7	4.1	62.3	5.02	17.3	0.98	3.4	1.2	0.9	1.48	1	0	0
53	1	0	0	0	0	0	0	26.6667	87	0.84466	110	80	4.5	5.4	3.1	54	3.89	15.8	1.12	4.85	1.05	0.39	3.21	0	0	0
69	0	0	0	0	0	0	0	25.1559	87	1.01163	150	80	6.5	6.6	5.1	79.2	4.2	14.7	1.18	4.85	1.12	0.45	3.21	0	0	0
54	1	0	1	0	1	0	0	34.0176	97	1.02105	120	90	6.7	6.9	5.3	85.3	3.01	16.3	4.2	4.96	1.12	0.7	3.15	0	0	0
65	0	0	0	0	0	1	0	20.8117	71	0.898734	120	70	6.6	6.7	4.9	82.7	3.14	9.44	5.01	4.78	0.38	0.85	3.15	0	0	0
52	1	0	1	1	1	1	0	33.1213	101	1.0202	150	80	5.2	5.5	2.7	76.3	4.12	12.3	1.14	3.97	0.79	0.98	2.61	0	0	0
42	1	0	0	0	0	0	0	34.1749	107	0.955357	140	60	5.4	5.9	2.9	67.1	3.98	16.3	1.28	4.39	1.94	1.11	3.61	0	0	0
28	0	0	0	0	0	0	0	26.2596	94	0.949495	130	80	4.8	5	1.4	52.9	3.71	14.2	2.41	4.08	0.48	0.85	3.21	0	0	0
38	1	0	0	0	0	0	0	34.8944	106	0.981481	150	90	4.1	4.9	1.9	71.5	2.91	13.1	2.81	3.21	0.3	0.87	1.97	1	0	0
75	0	0	0	0	0	1	0	37.9239	109	1.01869	210	110	4.8	5.2	6.3	83.7	2.95	18.1	7.25	7.2	1.1	1.9	5.6	0	0	1
48	1	0	0	0	0	0	0	30.4867	89	0.89899	150	90	5.7	5.9	2.8	96	2.88	17.9	1.12	4.3	1.2	0.9	2.6	0	0	0
67	0	0	0	0	0	1	1	22.8624	80	0.888889	130	100	4.9	4.7	2.9	83.1	2.91	13.1	1.31	4.41	0.22	2.1	1.09	0	0	0
50	1	0	1	1	1	0	0	39.8586	110	0.982143	130	80	5.2	5.3	5.1	92.3	2.45	14.2	3.2	5.34	1.05	1.78	4.89	0	0	0
72	1	0	0	0	0	0	0	25.8876	70	0.804598	120	100	5.1	5.4	2.2	99.7	4.68	14.9	1.41	4.81	0.81	0.81	2.24	0	0	0
60	0	0	0	0	0	0	0	26.7094	80	0.824742	130	85	6.1	5.5	5.4	91.5	4.71	18.14	0.95	4.78	0.3	0.85	3.15	0	0	0
63	1	0	1	0	1	1	0	36.2123	109	0.939655	110	80	4.9	5.2	4.1	92.1	2.2	6.5	12.9	7.12	0.24	0.71	5.86	0	1	1
48	1	0	0	0	0	0	0	25.9695	77	0.802083	148	90	4.6	7.1	3.8	88.3	5.49	24.8	0.32	3.64	1.91	0.72	1.92	0	0	0
52	1	0	0	0	0	1	1	31.6242	89	0.946809	140	70	6.3	4.9	1.9	69	5.96	13.6	0.12	4.2	2.1	1.6	2.9	0	0	0
53	1	0	0	0	0	0	0	31.6456	98	0.933333	180	78	5.1	6.2	3.4	73.2	2.7	14.7	0.76	5.05	0.72	0.97	3.95	1	0	0
32	1	0	0	0	0	0	0	30.4272	99	0.916667	113	58	5.9	5.8	1.6	61.2	2.89	17.1	0.51	4.92	0.94	1.92	2.86	0	0	0
72	0	0	0	0	0	0	0	26.9896	92	0.968421	140	80	6.2	6.3	5.4	100.7	3.7	20.1	3.12	7.41	0.51	0.85	5.41	0	0	0
60	1	0	0	0	0	0	0	28.1943	94	0.930693	164	73	3.5	5.9	5.9	112.3	3.85	22.14	3.61	8.21	1.98	0.48	6.41	0	0	0
15	0	0	0	0	0	0	0	17.8359	70	0.897436	108	84	6.5	6.9	1.2	55.3	4.12	17.1	2.94	4.85	1.12	0.82	4.85	0	0	0
50	1	0	0	0	0	0	0	24.3418	98	0.933333	134	88	8.5	7.1	2.8	84.3	3.33	16.8	2.84	4.2	1.62	0.32	2.9	0	0	0
47	0	0	0	0	0	1	0	26.0617	86	1.02381	110	80	4.1	4.5	4.1	73.1	9.12	17.1	2.94	4.85	1.05	0.45	3.21	0	0	0
41	1	0	0	0	0	0	0	24.9108	85	0.876289	140	90	5.1	5.5	3.2	75.3	2.97	16.4	3.41	5.08	0.82	0.3	4.58	0	0	0
23	1	0	0	0	0	0	0	25.1096	74	0.770833	126	75	6.1	5.7	2.1	53.2	2.99	22.1	0.79	3.12	1.41	0.6	2.08	0	0	0
27	0	0	0	1	0	1	0	26.9896	76	0.974359	120	70	6.8	6.7	7.2	63.2	5.46	23.9	0.81	3.21	1.41	0.67	2.18	0	0	0
35	1	0	0	0	0	0	0	35.0128	111	0.982301	100	60	5.4	5.8	5.6	95.3	2.87	12.7	0.94	7.94	0.52	2.45	5.02	0	0	0
42	1	0	0	0	0	0	0	25.8876	102	0.944444	200	102	5.1	6.1	4.7	88.7	3.12	13.48	1.18	4.39	1.94	0.71	2.1	1	0	0
60	1	0	0	0	0	1	0	22.3133	77	0.810526	137	65	4.4	5.3	3.7	74.2	3.61	17.1	2.12	3.81	1.3	0.83	2.1	0	0	0
43	1	0	1	0	1	0	0	29.2969	95	0.95	110	70	4.8	5.9	4.1	72.1	4.14	13.2	3.14	3.71	1.15	0.81	1.21	0	0	0
47	1	0	0	0	0	0	0	33.705	101	0.961905	160	90	6.1	6.8	2.1	88.1	14.4	17.1	0.97	4.21	1.08	0.82	2.9	0	1	1
61	1	0	0	0	0	0	0	28.8754	88	0.88	110	80	4.7	4.9	1.9	73.4	5.15	17.1	0.86	6.71	1.18	0.95	5.3	0	0	0
70	1	0	0	0	0	1	0	28.3987	90	0.909091	142	62	5.1	6.7	6.1	84.9	3.21	12.1	3.24	3.6	1.1	0.9	1.7	0	0	0
53	0	0	0	0	0	0	0	28.0404	89	1.05952	140	90	6.2	6.5	3.3	55	4.15	15.4	3.94	3.4	0.9	0.8	1.8	0	0	0
70	1	0	0	1	0	0	0	33.3272	93	0.96875	165	83	6.2	6.6	8.2	52	3.01	17.2	4.02	7.41	0.62	2.1	5.02	1	0	0
52	1	0	0	0	0	0	0	26.986	77	0.836957	118	73	6.4	6.5	3.6	36.2	4.12	13.4	5.14	3.95	0.54	0.71	2.82	0	0	0
70	1	0	1	1	1	0	0	28.0618	79.3	0.922093	161	87	8.3	6.7	4.2	38.3	2.9	14.2	1.82	4.39	1.94	3.21	3.61	0	0	0
69	1	0	1	1	1	0	0	28.0404	74.2	0.824444	92	96	4.7	5	5.2	39.4	2.95	19.4	1.94	5.35	1.05	1.78	4.89	0	0	0
35	1	0	0	0	0	0	0	33.2479	92	0.958333	115	57	2.7	5.5	5.4	81.2	4.82	16.2	3.05	4.2	2.1	1.61	2.9	0	0	0
65	1	0	0	0	0	0	0	33.1213	103	1.06186	130	80	12.9	8.6	6.1	114.1	5.01	22.1	0.85	3.6	1.1	0.42	1.7	0	0	0
47	1	0	0	1	0	0	0	43.0038	112	1	140	80	6.5	6.7	3.2	54.2	2.9	12	8.22	3.9	0.8	1.1	1.7	0	0	0
65	0	0	0	0	0	0	0	25.0995	90	1.05882	158	136	5.7	5.9	3.9	87.9	3.12	13.04	0.79	4.2	2.1	1.6	2.9	1	0	0
32	1	0	1	1	1	0	0	27.5482	85	0.944444	187	94	7.1	6.3	1.7	81.3	3.91	15.01	0.85	3.64	1.91	0.62	1.92	0	0	0
50	1	0	0	1	0	1	0	31.5537	72	0.857143	100	60	3.1	6.5	1.9	59.3	4.21	17.02	1.42	3.93	0.82	0.55	2.05	0	0	0
41	1	0	0	1	0	1	0	31.1614	93	0.911765	134	73	4.2	4.9	8.2	72.2	5.04	16.04	1.05	5.04	0.72	0.97	4.95	0	0	0
52	1	0	1	0	1	0	0	32.8889	95	0.979381	170	90	5.6	5.2	3.4	46.9	3.12	13.03	1.07	3.07	0.92	0.54	1.91	1	0	0
45	0	0	0	0	0	0	0	22.6562	70	0.921053	100	60	6.1	6.2	2.6	84.2	3.41	13.14	4.3	3.6	1.1	0.9	1.7	0	0	0
59	1	0	0	0	0	0	0	30.7004	99	0.942857	158	81	6.7	5.7	3.2	72.9	4.21	18.9	1.09	3.82	1.02	0.74	2.01	0	0	0
32	0	0	0	0	0	1	0	26.3465	86	0.966292	120	80	5.2	5.8	4.6	97.1	3.85	17.2	3.14	4.01	1.03	0.94	2.02	0	0	0
70	0	0	0	0	0	0	0	0.410914	78	#DIV/0!	130	80	4.1	5.1	8.7	129.3	4.12	13.3	3.55	4.96	1.12	0.55	3.02	1	0	0
54	0	0	0	0	0	0	0	25.4028	87	0.915789	100	70	6.5	6.3	5.9	103.2	4.02	16.04	3.21	3.62	1.74	0.53	0.53	0	0	0
42	1	0	0	0	0	0	0	28.3771	88	0.93617	141	86	13.8	7.1	2.7	66.3	5.95	24.6	0.2	4.8	1.3	1.62	3.2	0	0	0
57	1	0	0	0	0	0	0	32.4557	103	0.980952	177	89	4.2	4.7	3.7	79.3	2.89	12.1	3.2	5	1.1	2.1	4	0	0	0
48	1	0	1	0	1	0	0	33.2986	96	0.950495	190	89	5.8	5.9	4.8	78.4	2.98	9.94	2.1	3.8	1.23	1.92	2.02	0	0	0
47	1	0	1	0	1	1	0	31.5537	88	0.838095	140	90	5.7	6.1	4.9	83.2	3.4	9.82	0.81	2.9	0.97	1	2.01	0	0	0
41	0	0	0	0	0	0	0	37.461	86	0.945055	100	60	5.9	6.2	5.9	84.7	3.7	9.3	0.72	7.31	2.48	1.03	5.12	0	0	0
48	1	0	0	0	0	1	0	30.4832	100	0.917431	120	80	6.1	5.8	5.8	92.3	4.2	17.1	1.71	3.51	1.51	1.28	1.18	0	0	0
26	1	0	0	0	0	0	0	22.0317	69	0.831325	123	81	6.5	6.1	1.9	71.2	4.7	15.6	1.2	4.71	1.03	1.07	2.85	0	0	0
42	0	0	0	0	0	1	0	24.281	90	0.927835	110	70	3.7	5.2	2.8	92.1	1.82	13.1	1.41	3.81	1.34	1.22	2.98	0	0	0
42	0	0	0	0	0	0	0	22.6757	83	0.838384	100	60	5.4	4.9	2.9	55.1	3.22	13.4	3.2	3.9	1.02	0.99	2.92	0	0	0
45	1	0	1	0	1	0	0	31.5334	95	0.913462	130	90	4.1	5.1	4.8	88.3	3.85	18.6	2.22	3.79	1	1	3	0	0	0
55	1	0	0	0	0	0	0	26.079	87	0.878788	150	80	5.7	5	3.6	63.15	4.32	20.2	3.42	4.5	0.81	0.6	3.21	0	0	0
43	1	0	0	1	0	1	0	34.8944	103	0.936364	136	81	5.6	6.2	2.2	72.1	4.1	20.2	1.69	7.51	0.88	1.97	5.87	1	0	0
73	0	0	0	0	0	0	0	30.2978	95	1.03261	160	90	4.3	5.9	7.5	101.1	3.18	13.14	3.25	3.1	1.22	0.87	2.23	0	0	0
46	0	0	0	0	0	0	0	24.5089	81	0.964286	130	80	5.6	5.5	6.2	104.3	4.5	15.01	3.5	3.82	1.19	0.88	2.27	0	0	0
47	1	0	1	1	1	1	0	32.3232	112	0.965517	180	100	4.7	6	3.9	91.7	3.1	18.1	7.87	3.59	0.78	1.2	2.28	0	1	1
43	1	0	0	0	0	0	0	25.2826	85	0.794393	141	84	4.2	6.2	7.1	107.8	4.12	13.12	2.03	4.39	1.01	0.6	3.24	0	0	0
46	1	0	1	0	1	1	0	23.1481	85	0.825243	130	70	4.5	4.7	4.7	94.2	3.06	14.13	2.41	4.42	1.03	0.7	3.54	0	0	0
73	0	0	0	0	0	0	0	30.2978	95	1.03261	160	90	4.3	5.9	7.5	101.1	3.18	13.14	3.25	3.1	1.22	0.87	2.23	0	0	0
46	0	0	0	0	0	0	0	24.5089	81	0.964286	130	80	5.6	5.5	6.2	104.3	4.5	15.01	3.5	3.82	1.19	0.88	2.27	0	0	0
47	1	0	1	1	1	1	0	32.3232	112	0.965517	180	100	4.7	6	3.9	91.7	3.1	18.1	7.87	3.59	0.78	1.2	2.28	0	1	1
